# Supplementary material for: Phylogenomic analysis of UDP glycosyltransferase 1 multigene family in Linum usitatissimum identified genes with varied expression patterns
Source: BMC Genomics. 2012 May 8;13:175. doi: 10.1186/1471-2164-13-175 (PMC3412749; doi:10.1186/1471-2164-13-175)
Supplement: Additional file 1 — Summary of 137 flax UGTs: information of genes and intron positions. [file 1471-2164-13-175-S1.xls]

## Sheet: Additional file 1
Additional file 1: Summary of 137 flax UGTs: information of genes and intron positions																	Introns insertion event
Sr. No.	Flax LuUGT name	GenBank Accn. No.	Scaffold	Phylogenetic group	Family	CDS (bp)	Amino acids	No. of exons	No. of introns	Intron phase(s)	Size of first intron (bp)	Position of first intron in CDS	Position of first intron in protein	Size of second intron (bp)	Position of second intron in CDS	Position of second intron in protein	I-1	I-2	I-3	I-4	I-5	I-6	I-7
1	LuUGT79A3	JN088346	g17841	A	79	1425	475	2	1	2	86	458	152.667	-	-	-			1
2	LuUGT79B18	JN088349	g24805	A	79	1428	475	2	1	2	405	887	295.667	-	-	-					1
3	LuUGT79B19	JN088350	g38569	A	79	1416	471	2	1	2	776	875	291.667	-	-	-					1
4	LuUGT79B20	JN088351	g27942	A	79	1389	462	1	0	-	-	-	-	-	-	-
5	LuUGT79B17	JN088348	g28231	A	79	1407	468	2	1	0	609	876	292	-	-	-					1
6	LuUGT79A4	JN088347	g43851	A	79	1218	405	3	2	2, 2	111	440	146.667	157	644	214.667			1	1
7	LuUGT91J2	JN088405	g990	A	91	1377	458	2	1	2	99	488	162.667	-	-	-			1
8	LuUGT91J3	JN088406	g44488	A	91	1395	464	2	1	0	393	1032	344	-	-	-						1
9	LuUGT91C2	JN088403	g31986	A	91	1419	472	1	0	-	-	-	-	-	-	-
10	LuUGT94G1	JN088410	g43940	A	94	1296	431	1	0	-	-	-	-	-	-	-
11	LuUGT91J1	JN088404	g29488	A	94	1434	477	2	1	2	486	536	178.667	-	-	-			1
12	LuUGT94H1	JN088414	g37433	A	94	1140	379	2	1	0	626	237	79	-	-	-		1
13	LuUGT94K1	JN088415	g19159	A	94	1449	482	2	1	0	308	678	226	-	-	-				1
14	LuUGT94G2	JN088411	g34017	A	94	1419	472	1	0	-	-	-	-	-	-	-
15	LuUGT94G3	JN088412	g34018	A	94	1371	456	1	0	-	-	-	-	-	-	-
16	LuUGT94G4	JN088413	g42028	A	94	1389	462	1	0	-	-	-	-	-	-	-
17	LuUGT89B3	JN088395	g7843	B	89	1431	476	1	0	-	-	-	-	-	-	-
18	LuUGT89D4	JN088397	g30719	B	89	1446	481	1	0	-	-	-	-	-	-	-
19	LuUGT89B4	JN088396	g5241	B	89	1428	475	1	0	-	-	-	-	-	-	-
20	LuUGT89E1	JN088398	g14441	B	89	1413	470	1	0	-	-	-	-	-	-	-
21	LuUGT89E2	JN088399	g26240	B	89	1455	484	1	0	-	-	-	-	-	-	-
22	LuUGT90A8	JN088401	g21581	C	90	1434	477	2	1	0	700	540	180	-	-	-			1
23	LuUGT90D1	JN088402	g21582	C	90	1479	492	1	0	-	-	-	-	-	-	-
24	LuUGT90A10	JN088400	g21583	C	90	1398	465	1	0	-	-	-	-	-	-	-
25	LuUGT97B2	JN088417	g20042	C	97	1440	479	1	0	-	-	-	-	-	-	-
26	LuUGT97B1	JN088416	g20748	C	97	1428	475	1	0	-	-	-	-	-	-	-
27	LuUGT97B3	JN088418	g20749	C	97	1440	479	1	0	-	-	-	-	-	-	-
28	LuUGT73B7	JN088304	g31857	D	73	1464	487	2	1	2	83	782	260.667	-	-	-					1
29	LuUGT73Z2	JN088319	g41953	D	73	1491	496	1	0	-	-	-	-	-	-	-
30	LuUGT73U1	JN088307	g3422	D	73	1500	499	1	0	-	-	-	-	-	-	-
31	LuUGT73S1	JN088305	g43298	D	73	1593	530	2	1	1	1855	595	198.333	-	-	-				1
32	LuUGT73W1	JN088309	g43131	D	73	1533	510	1	0	-	-	-	-	-	-	-
33	LuUGT73X1	JN088313	g24453	D	73	1473	490	1	0	-	-	-	-	-	-	-
34	LuUGT73X3	JN088315	g37510	D	73	1473	490	2	1	2	93	554	184.667	-	-	-				1
35	LuUGT73B12	JN088302	g41952	D	73	1488	495	2	1	0	500	345	115	-	-	-		1
36	LuUGT73B13	JN088303	g31861	D	73	1488	495	2	1	0	611	345	115	-	-	-		1
37	LuUGT73Y1	JN088317	g41951	D	73	1497	498	1	0	-	-	-	-	-	-	-
38	LuUGT73Z4	JN088321	g41954	D	73	1422	473	1	0	-	-	-	-	-	-	-
39	LuUGT73W3	JN088311	g43295	D	73	1437	478	1	0	-	-	-	-	-	-	-
40	LuUGT73Z5	JN088322	g31863	D	73	1422	473	1	0	-	-	-	-	-	-	-
41	LuUGT73W4	JN088312	g43130	D	73	1437	478	1	0	-	-	-	-	-	-	-
42	LuUGT73Z3	JN088320	g31862	D	73	1491	496	1	0	-	-	-	-	-	-	-
43	LuUGT73X2	JN088314	g20176	D	73	1482	493	3	2	0, 1	65	582	194	82	835	278.333				1	1
44	LuUGT73Z1	JN088318	g31865	D	73	1479	492	1	0	-	-	-	-	-	-	-
45	LuUGT73T1	JN088306	g33708	D	73	1464	487	2	1	0	610	1071	357	-	-	-							1
46	LuUGT73X4	JN088316	g32216	D	73	1449	482	3	2	0, 2	105	267	89	111	539	179.667		1		1
47	LuUGT73W2	JN088310	g43294	D	73	1545	514	1	0	-	-	-	-	-	-	-
48	LuUGT73V1	JN088308	g43296	D	73	1494	497	1	0	-	-	-	-	-	-	-
49	LuUGT71M1	JN088284	g12875	E	71	1476	491	2	1	0	78	1095	365	-	-	-							1
50	LuUGT71A24	JN088282	g23309	E	71	1400	466	1	0	-	-	-	-	-	-	-
51	LuUGT71A25	JN088283	g34655	E	71	1404	467	1	0	-	-	-	-	-	-	-
52	LuUGT71P1	JN088285	g23307	E	71	1488	495	2	1	0	133	48	16	-	-	-	1
53	LuUGT71Q1	JN088286	g34654	E	71	1473	490	1	0	-	-	-	-	-	-	-
54	LuUGT71Q2	JN088287	g34656	E	71	1443	480	1	0	-	-	-	-	-	-	-
55	LuUGT71R1	JN088288	g10941	E	71	1482	493	1	0	-	-	-	-	-	-	-
56	LuUGT72B15	JN088289	g3487	E	72	1401	466	1	0	-	-	-	-	-	-	-
57	LuUGT72N1	JN088294	g5947	E	72	1476	491	1	0	-	-	-	-	-	-	-
58	LuUGT72M1	JN088291	g45208	E	72	1458	485	1	0	-	-	-	-	-	-	-
59	LuUGT72M2	JN088292	g45207	E	72	1461	486	1	0	-	-	-	-	-	-	-
60	LuUGT72R1	JN088297	g26985	E	72	1506	501	2	1	1	851	670	223.333	-	-	-				1
61	LuUGT72B16	JN088290	g43674	E	72	1452	483	1	0	-	-	-	-	-	-	-
62	LuUGT72T1	JN088300	g3486	E	72	1422	473	1	0	-	-	-	-	-	-	-
63	LuUGT72T2	JN088301	g43675	E	72	1425	474	1	0	-	-	-	-	-	-	-
64	LuUGT72R2	JN088298	g5949	E	72	1521	506	2	1	1	224	670	223.333	-	-	-				1
65	LuUGT72S1	JN088299	g31548	E	72	1425	474	1	0	-	-	-	-	-	-	-
66	LuUGT72N2	JN088295	g26987	E	72	1476	491	1	0	-	-	-	-	-	-	-
67	LuUGT72M3	JN088293	g27336	E	72	1458	485	1	0	-	-	-	-	-	-	-
68	LuUGT72Q1	JN088296	g34882	E	72	1428	475	1	0	-	-	-	-	-	-	-
69	LuUGT88G1	JN088394	g27627	E	88	1446	481	1	0	-	-	-	-	-	-	-
70	LuUGT88A11	JN088393	g27626	E	88	1443	480	1	0	-	-	-	-	-	-	-
71	LuUGT78A13	JN088345	g13574	F	78	1395	464	2	1	1	929	496	165.333	-	-	-			1
72	LuUGT85Q2	JN088372	g36236	G	85	1506	501	2	1	1	1679	550	183.333	-	-	-				1
73	LuUGT85R2	JN088375	g27601	G	85	1389	462	2	1	1	134	448	149.333	-	-	-			1
74	LuUGT85Q1	JN088371	g13199	G	85	1479	492	2	1	1	107	532	177.333	-	-	-			1
75	LuUGT85A22	JN088365	g4050	G	85	1476	491	3	2	1, 0	446	520	173.333	776	1113	371			1				1
76	LuUGT85Q3	JN088373	g29820	G	85	1464	487	2	1	1	2258	532	177.333	-	-	-			1
77	LuUGT85A25	JN088366	g21430	G	85	1506	501	2	1	1	1122	526	175.333	-	-	-			1
78	LuUGT85A26	JN088367	g29296	G	85	1374	457	2	1	1	939	442	147.333	-	-	-			1
79	LuUGT85A27	JN088368	g29298	G	85	1470	489	2	1	1	624	532	177.333	-	-	-			1
80	LuUGT85R1	JN088374	g8129	G	85	1368	455	2	1	1	739	430	143.333	-	-	-			1
81	LuUGT85R4	JN088377	g8127	G	85	1464	487	2	1	1	509	526	175.333	-	-	-			1
82	LuUGT85R3	JN088376	g8128	G	85	1473	490	2	1	1	358	526	175.333	-	-	-			1
83	LuUGT85R5	JN088378	g8125	G	85	1473	490	2	1	1	575	526	175.333	-	-	-			1
84	LuUGT85K6	JN088369	g29442	G	85	1440	479	2	1	1	136	499	166.333	-	-	-			1
85	LuUGT85K7	JN088370	g1021	G	85	1446	481	2	1	1	713	517	172.333	-	-	-			1
86	LuUGT85S1	JN088379	g29405	G	85	1443	480	2	1	1	436	505	168.333	-	-	-			1
87	LuUGT709D1	JN088380	g14187	G	709	1443	480	2	1	1	338	514	171.333	-	-	-			1
88	LuUGT709E1	JN088381	g14265	G	709	1464	487	2	1	1	218	511	170.333	-	-	-			1
89	LuUGT709E2	JN088382	g41015	G	709	1458	485	2	1	1	100	499	166.333	-	-	-			1
90	LuUGT709E3	JN088383	g11231	G	709	1380	459	3	2	1, 1	97	499	166.333	68	697	232.333			1	1
91	LuUGT76P1	JN088343	g14266	H	76	1371	456	2	1	1	264	499	166.333	-	-	-			1
92	LuUGT76M1	JN088339	g6617	H	76	1341	446	3	2	1, 1	663	448	149.333	528	952	317.333			1		1
93	LuUGT76N2	JN088341	g35829	H	76	1356	451	2	1	1	71	487	162.333	-	-	-			1
94	LuUGT76P2	JN088344	g25904	H	76	1347	448	2	1	1	99	430	143.333	-	-	-			1
95	LuUGT76N3	JN088342	g6616	H	76	1359	452	2	1	1	74	490	163.333	-	-	-			1
96	LuUGT76N1	JN088340	g6615	H	76	1359	452	2	1	1	122	481	160.333	-	-	-			1
97	LuUGT712B1	JN088353	g31362	I	712	1431	476	2	1	1	71	517	172.333	-	-	-			1
98	LuUGT712B5	JN088357	g40099	I	712	1440	479	3	2	1, 1	69	517	172.333	220	967	322.333			1		1
99	LuUGT712B2	JN088354	g40103	I	712	1377	458	2	1	1	84	478	159.333	-	-	-			1
100	LuUGT712B6	JN088358	g40102	I	712	1428	475	2	1	1	498	514	171.333	-	-	-			1
101	LuUGT712B7	JN088359	g40101	I	712	1389	462	2	1	1	291	469	156.333	-	-	-			1
102	LuUGT712B4	JN088356	g31363	I	712	1398	465	2	1	1	1660	508	169.333	-	-	-			1
103	LuUGT712B3	JN088355	g31365	I	712	1383	460	2	1	1	82	499	166.333	-	-	-			1
104	LuUGT712C1	JN088360	g5292	I	712	1446	481	3	2	1, 1	667	511	170.333	353	988	329.333			1		1
105	LuUGT712D1	JN088361	g40096	I	712	1455	484	3	2	1, 1	81	445	148.333	84	928	309.333			1		1
106	LuUGT87G1	JN088389	g29110	J	87	1407	468	2	1	1	83	508	169.333	-	-	-			1
107	LuUGT87H1	JN088390	g1306	J	87	1350	449	2	1	1	83	484	161.333	-	-	-			1
108	LuUGT87J1	JN088391	g29109	J	87	1422	473	2	1	1	93	535	178.333	-	-	-			1
109	LuUGT87J2	JN088392	g29108	J	87	1272	423	2	1	1	97	364	121.333	-	-	-		1
110	LuUGT86A6	JN088385	g39438	K	86	1461	486	2	1	1	68	550	183.333	-	-	-				1
111	LuUGT86A8	JN088387	g39439	K	86	1479	492	2	1	1	77	574	191.333	-	-	-				1
112	LuUGT86A9	JN088388	g34952	K	86	1485	494	2	1	1	81	556	185.333	-	-	-				1
113	LuUGT86A10	JN088384	g39437	K	86	1470	489	2	1	1	190	553	184.333	-	-	-				1
114	LuUGT86A7	JN088386	g34951	K	86	1464	487	2	1	1	91	547	182.333	-	-	-				1
115	LuUGT74S1	JN088324	g6781	L	74	1257	418	2	1	0	739	501	167	-	-	-			1
116	LuUGT74T1	JN088330	g9540	L	74	1428	415	2	1	0	103	660	220	-	-	-				1
117	LuUGT74S2	JN088325	g1789	L	74	1326	441	2	1	0	67	588	196	-	-	-				1
118	LuUGT74V1	JN088333	g31461	L	74	1503	500	2	1	0	1255	735	245	-	-	-				1
119	LuUGT74B3	JN088323	g39149	L	74	1389	462	2	1	0	438	651	217	-	-	-				1
120	LuUGT74S3	JN088326	g17316	L	74	1416	471	2	1	0	76	678	226	-	-	-				1
121	LuUGT74S4	JN088327	g17317	L	74	1344	447	2	1	0	93	615	205	-	-	-				1
122	LuUGT74S5	JN088328	g17314	L	74	1311	436	2	1	0	162	588	196	-	-	-				1
123	LuUGT74T2	JN088331	g9543	L	74	1374	457	2	1	0	815	642	214	-	-	-				1
124	LuUGT74S6	JN088329	g17315	L	74	1308	435	2	1	0	1172	579	193	-	-	-				1
125	LuUGT74U1	JN088332	g12880	L	74	1392	463	2	1	0	607	645	215	-	-	-				1
126	LuUGT74V2	JN088334	g31462	L	74	1431	476	2	1	0	543	678	226	-	-	-				1
127	LuUGT75N1	JN088335	g6894	L	75	1518	505	1	0	-	-	-	-	-	-	-
128	LuUGT75N4	JN088338	g10200	L	75	1422	473	1	0	-	-	-	-	-	-	-
129	LuUGT75N2	JN088336	g34168	L	75	1530	509	1	0	-	-	-	-	-	-	-
130	LuUGT75N3	JN088337	g34521	L	75	1284	427	3	2	2, 1	89	233	77.6667	74	694	231.333		1		1
131	LuUGT84G1	JN088362	g8448	L	84	1374	457	1	0	-	-	-	-	-	-	-
132	LuUGT84G2	JN088363	g24579	L	84	1389	462	1	0	-	-	-	-	-	-	-
133	LuUGT84G3	JN088364	g8447	L	84	1407	468	1	0	-	-	-	-	-	-	-
134	LuUGT92A3	JN088407	g1526	M	92	1470	489	1	0	-	-	-	-	-	-	-
135	LuUGT92A4	JN088408	g39925	M	92	1458	485	1	0	-	-	-	-	-	-	-
136	LuUGT92G2	JN088409	g40634	M	92	1569	522	2	1	1	208	904	301.333	-	-	-					1
137	LuUGT82A2	JN088352	g12990	N	82	1410	469	2	1	1	636	511	170.333	-	-	-			1
Total / Average						1428.91	474.876	229	92		425.927			245.3			1	6	44	27	10	1	3

## Sheet: Supporting Data
	Groupwise distribution of Intron insertion/deletion events
	Group	No. of UGTs	I-1	I-2	I-3	I-4	I-5	I-6	I-7	Total	Frequency
	A	16		1	4	2	3		1	11	0.6875
	B	5								0	0
	C	6			1					1	0.166667
	D	21		3		4	2		1	10	0.47619
	E	22	1			2			1	4	0.181818
	F	1			1					1	1
	G	19			18	2		1		21	1.10526
	H	6			6		1			7	1.16667
	I	9			9		3			12	1.33333
	J	4		1	3					4	1
	K	5				5				5	1
	L	19		1	1	12				14	0.736842
	M	3					1			1	0.333333
	N	1			1					1	1
	Total	137	1	6	44	27	10	1	3	92	0.671533
	Familywise distribution of Intron insertion/deletion events
	Family	No. of UGTs	I-1	I-2	I-3	I-4	I-5	I-6	I-7	Total	Frequency
	71	7	1						1	2	0.285714
	72	13				2				2	0.153846
	73	21		3		4	2		1	10	0.47619
	74	12			1	11				12	1
	75	4		1		1				2	0.5
	76	6			6		1			7	1.16667
	78	1			1					1	1
	79	6			2	1	3			6	1
	82	1			1					1	1
	84	3								0	0
	85	15			14	1		1		16	1.06667
	86	5				5				5	1
	87	4		1	3					4	1
	88	2								0	0
	89	5								0	0
	90	3			1					1	0.333333
	91	4			1				1	2	0.666667
	92	3					1			1	0.333333
	94	6		1	1	1				3	0.428571
	97	3								0	0
	709	4			4	1				5	1.25
	712	9			9		3			12	1.33333
	Total	137	1	6	44	27	10	1	3	92	0.671533
