# Supplementary material for: Phylogenomic analysis of UDP glycosyltransferase 1 multigene family in Linum usitatissimum identified genes with varied expression patterns
Source: BMC Genomics. 2012 May 8;13:175. doi: 10.1186/1471-2164-13-175 (PMC3412749; doi:10.1186/1471-2164-13-175)
Supplement: Additional file 3 — Orthologues of flax UGTs identified from four sequenced dicots. [file 1471-2164-13-175-S3.xls]

## Sheet: Additional file 3
Additional file 3: Orthologues of flax UGTs identified from four sequenced dicots
Sr No	Universal Name	GenBank ID	Ricinus communis(GenBank ID)	Populus trichocarpa (GenBank ID)	Vitis vinifera (GenBank ID)	Arabidopsis thaliana (GenBank ID)
1	LuUGT709D1	JN088380	XP_002530397		XP_002268187;XP_002268487;XP_002276665;XP_002276823;XP_002276771;XP_002276617;XP_002280470;XP_002280528; XP_002280624;XP_002276555;CBI31575;XP_002281004;XP_002281029
2	LuUGT709E1	JN088381	XP_002530397		XP_002276665;XP_002268187;XP_002276823;XP_002268487;XP_002276771;XP_002276617;XP_002280528;XP_002280624;XP_002276555;XP_002280470;CBI31575;CAN77812;XP_002281029;XP_002281004
3	LuUGT709E2	JN088382	XP_002530397		XP_002281029;XP_002276823;XP_002276665;XP_002276771;XP_002276617;XP_002280528;XP_002280470;XP_002268487;XP_002268187;XP_002280624;XP_002276555;CBI31575;CAN77812;XP_002281004
4	LuUGT709E3	JN088383			XP_002276823;XP_002280624;XP_002276555;CBI31575
5	LuUGT712B1	JN088353	XP_002514682;XP_002514679		XP_002281210;XP_002284350;CBI15142;XP_002284355;XP_002281128;CAN66174;XP_002281262; XP_002281187;XP_002284331;CBI15140
6	LuUGT712B2	JN088354	XP_002514682;XP_002514679		XP_002284355;XP_002281210;XP_002284350;CBI15142;CAN66174;XP_002281262;XP_002281128;XP_002281187
7	LuUGT712B3	JN088355	XP_002514679;XP_002514682		XP_002281128;XP_002281210;XP_002284350;CBI15142;XP_002284355;XP_002281262;CAN66174;XP_002281187;XP_002284331
8	LuUGT712B4	JN088356	XP_002514682;XP_002514679		XP_002284350;XP_002281210;CBI15142;XP_002284355;XP_002281128;CAN66174;XP_002281262;XP_002281187;XP_002284331;XP_002281326;CBI15140
9	LuUGT712B5	JN088357	XP_002514679;XP_002514682		XP_002284350; XP_002281128;XP_002281210;CBI15142;XP_002284355;CAN66174;XP_002281262;XP_002281187;XP_002284331;CBI15140;XP_002281326;XP_002281117
10	LuUGT712B6	JN088358	XP_002514682;XP_002514679		XP_002281210;CBI15142;XP_002284355;XP_002284350;CAN66174;XP_002281262;XP_002281187;XP_002281128;XP_002284331;XP_002281326
11	LuUGT712B7	JN088359	XP_002514679;XP_002514682		XP_002281210;XP_002284350;CBI15142;XP_002284355;XP_002281128;CAN66174;XP_002281262; XP_002281187;XP_002284331;XP_002281326
12	LuUGT712C1	JN088360	XP_002514679		XP_002284350;XP_002281128;XP_002281187;CAN66174;XP_002284331;XP_002281210;XP_002281262;XP_002284355;CBI15142;XP_002281326;CAN75031;XP_002281117;XP_002279299;CBI15140
13	LuUGT712D1	JN088361	XP_002514679		XP_002284350;XP_002284355;XP_002281210;CBI15142
14	LuUGT71A24	JN088282	XP_002520576;XP_002520574	XP_002334159;XP_002322541	XP_002264329;CAN79975;XP_002264463;CAN67919;XP_002263661;CAN64610;CAN72668;XP_002267567;XP_002265475;XP_002265388;CAN66344;CBI19994;XP_002264998;XP_002264883;XP_002265264;XP_002265389;XP_002265194;XP_002263851;XP_002265328;XP_002265416;XP_002263888
15	LuUGT71A25	JN088283	XP_002520576;XP_002520574	XP_002334159;XP_002322541;XP_002308769	XP_002264329;CAN72668;XP_002264463;CAN79975;CAN67919;XP_002263661;XP_002265264;CAN66344;XP_002264998;XP_002265388;CAN64610;|XP_002264883;XP_002265067;XP_002265475;XP_002267567;CAN65223;CBI19994;XP_002263851;XP_002265416;XP_002265328;XP_002263888	BAB02841
16	LuUGT71M1	JN088284	XP_002525629	XP_002323168;XP_002322535;XP_002308778;XP_002334159;XP_002314111;XP_002322541	XP_002264883;CBI19994;XP_002264998;XP_002264548;XP_002265475;XP_002279475;CAN76057;XP_002264329;XP_002264463;XP_002264789
17	LuUGT71P1	JN088285	XP_002520574;XP_002520576	XP_002308768;XP_002322541;XP_002334159	CAN67919;XP_002263661;CAN66344;XP_002265388;XP_002265475;CAN72668;CBI19994;XP_002264883;CAN79975;CAN64610;XP_002265306;XP_002264789;XP_002265328;XP_002265416;XP_002263851
18	LuUGT71Q1	JN088286	XP_002520576;XP_002520574	XP_002334159;XP_002322541;XP_002308768;XP_002322542;XP_002322535;XP_002322545;XP_002308770;XP_002322544;XP_002323168	XP_002263661;CAN67919;XP_002264883;CAN72668;XP_002263851;XP_002264998;XP_002265388;CBI19994;XP_002265475;XP_002264329;XP_002264548;XP_002265194;XP_002265389;XP_002264463;XP_002263888;CAN64610;CAN79975;XP_002265306;XP_002265234;XP_002273538;XP_002265585;XP_002267567;CBI19996;XP_002264789;XP_002265548;CAN67922;XP_002266044;XP_002265264;XP_002265416;XP_002265328;CAN74961;CAN65223;XP_002265067;XP_002…	NP_188813;NP_188816;NP_188815;NP_188812;NP_193263;AAK32764;NP_188817
19	LuUGT71Q2	JN088287	XP_002520576;XP_002520574	XP_002334159;XP_002322541;XP_002308769;XP_002308768	XP_002263661;CAN67919;XP_002264883;XP_002264998;XP_002265388;CBI19994;XP_002265475;CAN64610;CAN72668;XP_002265389;XP_002273538;XP_002265585;XP_002265306;XP_002265194;XP_002267567;XP_002263851
20	LuUGT71R1	JN088288		XP_002323168;XP_002322535
21	LuUGT72B15	JN088289	XP_002533911	XP_002320190;XP_002301402;XP_002303638;XP_002320189	XP_002280923;XP_002276808;CAN70910;CBI34463;XP_002270960;XP_002273653	NP_192016;AAB61023;NP_171649; AAF97324;NP_171646
22	LuUGT72B16	JN088290	XP_002533911	XP_002320190;XP_002301402;XP_002303638;XP_002320189	XP_002280923;XP_002276808;CAN70910;CBI34463;XP_002270960;XP_002273653	NP_192016;AAB61023;NP_171649; AAF97324;NP_171646;BAD43267;NP_171646
23	LuUGT72M1	JN088291		XP_002303638	CBI34463;XP_002270960;XP_002280923	NP_192016;NP_171649;NP_171646;AAF97324;AAB61023; BAD43267
24	LuUGT72M2	JN088292		XP_002303638; XP_002320190;XP_002301402;XP_002320189	CBI34463;XP_002270960;	NP_171649;NP_192016;BAD43267;AAB61023;NP_171646;AAF97324
25	LuUGT72M3	JN088293	XP_002533911	XP_002303638;XP_002320190;XP_002301402;XP_002320189	CBI34463;XP_002270960;XP_002280923;XP_002276808;CAN70910	NP_192016;NP_171649;BAD43267;NP_171646;AAF97324;AAB61023
26	LuUGT72N1	JN088294		XP_002310203; XP_002310204;XP_002310202	XP_002273356;CAN77173;CBI17565;XP_002269179;XP_002264323;CBI24504;CBI25658;XP_002281768	NP_566938;NP_201470;CAB42903;NP_198003;AAM62659; NP_849978; NP_195395
27	LuUGT72N2	JN088295		XP_002310203;XP_002310204;XP_002310202	XP_002273356;CAN77173;CBI17565;XP_002269179;XP_002264323;CBI24504;XP_002268983;CBI25658;XP_002281768	NP_566938;NP_201470;CAB42903;NP_198003;AAM62659
28	LuUGT72Q1	JN088296		XP_002327072	XP_002281768;XP_002264323
29	LuUGT72R1	JN088297		XP_002310203;XP_002310202;XP_002310204;XP_002327072	XP_002264323;XP_002269179;XP_002273356;CAN77173;XP_002268983;CBI24504;CBI25658;CBI17565;XP_002281768	NP_849978;NP_566938;CAB42903;NP_198003;NP_201470;AAM62659;AAD12211
30	LuUGT72R2	JN088298		XP_002310203;XP_002310202;XP_002310204	XP_002269179;XP_002264323;XP_002273356;CAN77173;XP_002268983;CBI25658;CBI24504;CBI17565;XP_002281768;	NP_849978;NP_566938;CAB42903;NP_201470;NP_198003;AAM62659
31	LuUGT72S1	JN088299		XP_002320189;XP_002301402;XP_002320190	XP_002280923
32	LuUGT72T1	JN088300	XP_002533911	XP_002320189;XP_002320190;XP_002301402;XP_002303638	XP_002273653;XP_002280923;CBI34463;XP_002270960;XP_002276808;XP_002281768	NP_192016;NP_171649;BAD43267;AAB61023;NP_171646;AAF97324
33	LuUGT72T2	JN088301	XP_002533911	XP_002320189;XP_002320190;XP_002301402;XP_002303638	XP_002280923;XP_002270960;CBI34463;XP_002273653;XP_002276808;CAN70910;XP_002281768	NP_192016;NP_171649;BAD43267;AAB61023;NP_171646;AAF97324
34	LuUGT73B12	JN088302	XP_002518725;XP_002518724;XP_002518723;XP_002518722;XP_002518717;XP_002518721;XP_002518718;XP_002518708;XP_002518719;XP_002510179;XP_002518735;XP_002518707;XP_002531930;XP_002519419;XP_002519439;XP_002519422;XP_002519442	XP_002313131;XP_002334266;XP_002298734;XP_002298733;XP_002298737;XP_002298739;XP_002313133	CAN65903;XP_002282463;XP_002282952;XP_002276781;XP_002265216;XP_002265257;XP_002265409;CAN83016;XP_002265368	NP_179150;NP_179151;CAA17559;NP_567953;NP_567954;NP_567955;AAD17393;AAM91525;NP_181216;NP_181215;NP_181218;NP_181213
35	LuUGT73B13	JN088303	XP_002518725;XP_002518724;XP_002518722;XP_002518721;XP_002518708;XP_002518717;XP_002518718;XP_002518719	XP_002313131;XP_002334266;XP_002298734;XP_002298733;XP_002298737;XP_002313133;XP_002298739	CAN65903;XP_002282463	NP_179150;NP_179151
36	LuUGT73B7	JN088304	XP_002518725;XP_002518724;XP_002518722;XP_002518723;XP_002518717;XP_002518718;XP_002518721;XP_002518719	XP_002334266;XP_002313131;XP_002298734;XP_002298733;XP_002298737;XP_002313133;XP_002298739	CAN65903;XP_002282463	CAA17559;NP_567953; NP_179151;NP_179150
37	LuUGT73S1	JN088305	XP_002519422;XP_002531930;XP_002519419;XP_002519439;XP_002519442	XP_002326219;XP_002323494;XP_002318525	XP_002265257;XP_002265409;XP_002265216;CAN83016;XP_002265368;CAN83017;	BAC42195;NP_190883;NP_181216;NP_181218; NP_181215;NP_181214;NP_181213;NP_190884;NP_181217
38	LuUGT73T1	JN088306	XP_002531930;XP_002519419;XP_002519442;XP_002519422;XP_002519439	XP_002326219;XP_002318525;XP_002323494	XP_002265216;XP_002265409;CAN83017;XP_002265257;CAN83016;XP_002265368	BAC42195;NP_181216;NP_181215;NP_181218;NP_190883;NP_181213;NP_181214;NP_190884; NP_181217
39	LuUGT73U1	JN088307	XP_002510179;XP_002518723;XP_002518722;XP_002518725;XP_002518724;XP_002518717;XP_002518718;XP_002518708;XP_002518721	XP_002298739;XP_002298737;XP_002313133;XP_002298734;XP_002334266;XP_002313131;XP_002298733	XP_002282952;CBI19486;CAN65903;XP_002282463;XP_002265216
40	LuUGT73V1	JN088308	XP_002519419;XP_002519442;XP_002519422;XP_002531930;XP_002519439	XP_002326219;XP_002323494;XP_002318525	XP_002265216;XP_002265409;XP_002265368;CAN83017;CAN83016;XP_002265257	NP_181216;BAC42195;NP_190883;NP_181218;NP_181213;NP_181215; NP_181214;NP_181217;NP_190884
41	LuUGT73W1	JN088309	XP_002531930;XP_002519439;XP_002519419;XP_002519442;XP_002519422	XP_002318525;XP_002326219	XP_002265409;XP_002265216;XP_002265257;XP_002265368;CAN83017;CAN83016	BAC42195;NP_190883;NP_181216;NP_181218; NP_181215;NP_181214;NP_181213;NP_190884;NP_181217;NP_190883
42	LuUGT73W2	JN088310	XP_002519439;XP_002531930;XP_002519419;XP_002519442;XP_002519422	XP_002318525;XP_002326219;XP_002323494	XP_002265409;XP_002265216;XP_002265368;XP_002265257;CAN83017;CAN83016	NP_181216;NP_181213;NP_181214;NP_181218;NP_181215;NP_181217;NP_190884;NP_190883;BAC42195
43	LuUGT73W3	JN088311	XP_002519439;XP_002531930;XP_002519422;XP_002519442;XP_002519419	XP_002318525;XP_002326219;XP_002323494	XP_002265257;XP_002265257;XP_002265409;CAN83017;XP_002265368.;CAN83016;XP_002265216	NP_181216;NP_181213;NP_181215;NP_181217;NP_181218;NP_190884;NP_181214;NP_190883;BAC42195
44	LuUGT73W4	JN088312	XP_002519439;XP_002531930;XP_002519442;XP_002519422;XP_002519419	XP_002318525;XP_002326219;XP_002323494	XP_002265216;XP_002265257;XP_002265409;CAN83016;CAN83017;XP_002265368	BAC42195;NP_181216;NP_181213;NP_181215;NP_181218;NP_181217;NP_181214;NP_190884;NP_190883
45	LuUGT73X1	JN088313	XP_002531930;XP_002519439;XP_002519419;XP_002519422;XP_002519442	XP_002318525;XP_002318525;XP_002326219;XP_002323494	XP_002265257;XP_002265409;XP_002265216;CAN83017;XP_002265368;CAN83016	NP_181216;NP_181215;NP_181214;NP_181218;NP_181213;BAC42195;NP_181217;NP_190884
46	LuUGT73X2	JN088314	XP_002531930;XP_002519422;XP_002519439;XP_002519419;XP_002519442	XP_002318525;XP_002326219;XP_002323494	XP_002265257;XP_002265409;XP_002265216;CAN83017;XP_002265368;CAN83016	NP_181216;NP_181218;NP_181213;NP_181215;NP_181214;NP_181217;NP_190884;NP_190883
47	LuUGT73X3	JN088315	XP_002531930;XP_002519422;XP_002519442;XP_002519419;XP_002519439	XP_002326219;XP_002318525;XP_002323494	XP_002265216;XP_002265409;XP_002265257;CAN83017;XP_002265368;CAN83016	NP_181218;NP_181215;NP_181214;NP_181213;NP_181217;NP_190884;NP_190883;NP_181216
48	LuUGT73X4	JN088316	XP_002531930;XP_002519439;XP_002519442;XP_002519419;XP_002519422;XP_002518725	XP_002318525;XP_002326219;XP_002323494;XP_002298733	XP_002265257;XP_002265216;XP_002265409;CAN83016;CAN83017;XP_002265368	NP_181216;NP_181218;NP_181215; NP_181213;NP_181214;NP_181217;NP_190884;NP_190883
49	LuUGT73Y1	JN088317	XP_002518724;XP_002518725;XP_002518723;XP_002518718;XP_002518722;XP_002518717;XP_002518721;XP_002518708	XP_002313131;XP_002334266;XP_002298733;XP_002298734;XP_002313133;XP_002298737;XP_002298739	CAN65903;XP_002282463	NP_179150;NP_179151;NP_567953
50	LuUGT73Z1	JN088318	XP_002518708;XP_002518724;XP_002518725;XP_002518723;XP_002518717;XP_002518718;XP_002518722	XP_002313133;XP_002298737;XP_002298739;XP_002334266;XP_002313131;XP_002298734;XP_002298733	CAN65903;XP_002282463	NP_179151;CAA17559;NP_567953;NP_567954
51	LuUGT73Z2	JN088319	XP_002518708;XP_002518724;XP_002518723;XP_002518725;XP_002518722;XP_002518717;XP_002518721;XP_002518718	XP_002313133;XP_002298737;XP_002298739;XP_002334266;XP_002298734;XP_002313131;XP_002298733;	XP_002282463;CAN65903;XP_002282952	NP_179151;NP_567953;NP_567954
52	LuUGT73Z3	JN088320	XP_002518708;XP_002518724;XP_002518723;XP_002518725;XP_002518722;XP_002518717;XP_002518721;XP_002518718	XP_002313133;XP_002298737;XP_002298739;XP_002298734;XP_002334266;XP_002313131;XP_002298733	XP_002282463;CAN65903;XP_002282952	CAA17559;NP_567953;NP_179151
53	LuUGT73Z4	JN088321	XP_002518708;XP_002518724.;XP_002518723;XP_002518718;XP_002518722;XP_002518725;XP_002518717;XP_002518721;XP_002518719	XP_002313133;XP_002298737;XP_002298739;XP_002313131;XP_002298734;XP_002298733;XP_002334266	CAN65903;;XP_002282463;XP_002282952	NP_179151;CAA17559
54	LuUGT73Z5	JN088322	XP_002518708;XP_002518724;XP_002518723;XP_002518718;XP_002518725;XP_002518721;XP_002518717;XP_002518722	XP_002313133;XP_002298737;XP_002298739;XP_002313131;XP_002334266;XP_002298734;XP_002298733	CAN65903;XP_002282463;XP_002282952	CAA17559;NP_179151
55	LuUGT74B3	JN088323	XP_002520220;XP_002529823;XP_002532451;XP_002532442;XP_002529825;XP_002529824;XP_002529822	XP_002321569;XP_002331798;XP_002320558;XP_002309737;XP_002327960;XP_002309739;XP_002310479	XP_002267665;CAN74227;XP_002280305;CBI32099;XP_002275170;XP_002269003;XP_002278455;CAN70002;XP_002275333;XP_002273866;XP_002273937	NP_173820
56	LuUGT74S1	JN088324	XP_002532443;XP_002532451;XP_002532442;XP_002529823;XP_002529825;XP_002529824	XP_002320558;XP_002327960;XP_002309739;XP_002309737;XP_002334252;XP_002331798	XP_002278455;XP_002269003;XP_002275387;CAN80193;XP_002275170;CBI24722;XP_002275333;XP_002275194;XP_002280305;CAN67248;CAN70002;CAN67249;XP_002275282;XP_002273899;XP_002273866;XP_002273937;XP_002266335
57	LuUGT74S2	JN088325	XP_002532451;XP_002532442;XP_002532443;XP_002532443;XP_002529823;XP_002529825;XP_002529824;XP_002529826;XP_002520220	XP_002320558;XP_002331798;XP_002309737;XP_002336085;XP_002310479;XP_002309739;XP_002327960	XP_002278455;XP_002275170;XP_002269003;XP_002275194;CAN70002;CAN68288;CBI24722;XP_002275333;CAN67249;XP_002275387;CAN80193;XP_002280305;XP_002273899;XP_002273866;XP_002273937;XP_002266335
58	LuUGT74S3	JN088326	XP_002532451;XP_002532442;XP_002532443;XP_002532443;XP_002529823;XP_002529825;XP_002529824;XP_002529826;	XP_002320558;XP_002309737XP_002306205;XP_002331798;XP_002327960;XP_002334252;XP_002309739	XP_002278455;XP_002269003;XP_002275170;CAN70002;XP_002275387;CAN80193;XP_002275333;XP_002275194;XP_002267665;CAN68288;XP_002273866;XP_002273937;XP_002273899;XP_002266335;XP_002273289
59	LuUGT74S4	JN088327	XP_002532451;XP_002532442;XP_002529823;XP_002532443;XP_002529825;XP_002529824;XP_002520220	XP_002320558;XP_002309737;XP_002327960;XP_002306205;XP_002310479XP_002331798;XP_002336085;XP_002334252;XP_002309739	XP_002269003;XP_002278455;XP_002275170;CAN70002;XP_002275387;CAN80193;XP_002267665;XP_002275333;XP_002275194;CAN67249;XP_002273866;XP_002273937;XP_002273899;XP_002266335
60	LuUGT74S5	JN088328	XP_002532451;XP_002532442;XP_002532443;XP_002529826;XP_002529823;XP_002529825;XP_002529824	XP_002320558;XP_002309737;XP_002331798;XP_002327960;XP_002336085;XP_002310479;XP_002334252	XP_002275170;XP_002269003;XP_002278455;CAN70002;CBI24722;XP_002275333;XP_002275194;XP_002280305;XP_002273866;XP_002273899;XP_002273937;XP_002266335
61	LuUGT74S6	JN088329	XP_002532451;XP_002532442;XP_002532443	XP_002320558	XP_002269003;XP_002275170;XP_002278455;CAN70002;XP_002275194;XP_002273899;XP_002273866;XP_002273937;XP_002266335
62	LuUGT74T1	JN088330	XP_002529826;XP_002532442;XP_002529825;XP_002529823; XP_002532451;XP_002529824;XP_002520220;	XP_002309737;XP_002336085;XP_002310479;XP_002320558;XP_002331798;XP_002327960;XP_002321569;XP_002334252;XP_002309739	XP_002275170;XP_002278455;XP_002269003;CAN70002;XP_002275333;XP_002275194;XP_002275387;XP_002273866;XP_002273937;XP_002273899	NP_181910;NP_973682;NP_181912;BAD95102
63	LuUGT74T2	JN088331	XP_002529826;XP_002529825;XP_002532451;XP_002529823;XP_002532442;XP_002529824;XP_002520220;XP_002532443	XP_002309737;XP_002310479;XP_002336085;XP_002327960;XP_002331798;XP_002320558;XP_002334252;XP_002309739	XP_002275170;XP_002278455;CAN69453;XP_002269003;CAN67249;CBI24715;CAN74227;CAN70002;XP_002267665;XP_002273866;XP_002273937;XP_002273899	NP_181910;NP_181912
64	LuUGT74U1	JN088332	XP_002529822;XP_002529825	XP_002306205;XP_002309739;XP_002327960;XP_002334252
65	LuUGT74V1	JN088333	XP_002529825;XP_002529823;XP_002529824;XP_002529822;XP_002532451;XP_002532442;	XP_002327960;XP_002334252;XP_002309739;XP_002331798;XP_002306205;XP_002320558	XP_002275387;CAN67249; XP_002275333;CAN80193;XP_002275170;XP_002278455;XP_002275194;XP_002273866	NP_172059
66	LuUGT74V2	JN088334	XP_002529822;XP_002529824	XP_002327960;XP_002334252;XP_002309739;XP_002306205;XP_002331798;XP_002320558	XP_002275387;XP_002275170
67	LuUGT75N1	JN088335		XP_002301754;XP_002308970;XP_002322699	XP_002263700;XP_002262883;CAN67608;CAN76093;XP_002267201;XP_002266628;XP_002263975;XP_002263301;XP_002267526;XP_002266919;XP_002263498;XP_002267525;CAN62624;XP_002263422;XP_002263782;CAN75179;CAN62622;XP_002266967
68	LuUGT75N2	JN088336		XP_002301753;XP_002301754	XP_002263700;XP_002262883;CAN67608;ABQ02258
69	LuUGT75N3	JN088337
70	LuUGT75N4	JN088338		XP_002301753;XP_002301754;XP_002308970;XP_002322699	XP_002263700;XP_002262883;CAN67608;XP_002263301;XP_002266919;XP_002263975;XP_002267526;XP_002263498;XP_002267525;CAN62622;CAN76093;CAN75179;XP_002266628;XP_002267201;XP_002267330;XP_002266967;XP_002263782
71	LuUGT76M1	JN088339	XP_002525942	XP_002299843	CAN70169;XP_002281513;XP_002276871
72	LuUGT76N1	JN088340	XP_002520467;XP_002520465;XP_002525942;XP_002530398	XP_002299843;XP_002314141;XP_002334160	XP_002281513;CAN70169;XP_002281324;XP_002276843;XP_002276871;XP_002266711
73	LuUGT76N2	JN088341	XP_002520467;XP_002520465;XP_002525942;XP_002530398	XP_002314141;XP_002299843;XP_002334160	CAN70169;XP_002281513;XP_002281324;XP_002276843;XP_002276871;XP_002266711;	BAC43564;NP_200767;NP_200766;NP_187742;NP_566885;CAB62336;NP_198617;BAE98801
74	LuUGT76N3	JN088342	XP_002520467;XP_002520465;XP_002525942;XP_002530398	XP_002314141;XP_002299843;XP_002334160;XP_002307975	CAN70169;XP_002281513;XP_002281324;XP_002276843;XP_002276871;XP_002276871	NP_198620;NP_191129;AAM61443;BAC43564;NP_187742;NP_200766;BAE98801;NP_198617;CAB62336;NP_566885;NP_200767
75	LuUGT76P1	JN088343	XP_002530398;XP_002520467	XP_002334160;XP_002314141	XP_002281324;XP_002276843;XP_002276871;CAN70169;XP_002281513	BAC43564;NP_187742;NP_191129;NP_196205;NP_196207;NP_191130;AAM65418
76	LuUGT76P2	JN088344	XP_002530398;XP_002525942	XP_002334160;XP_002314141	XP_002281324;XP_002276843;XP_002276871	BAC43564;NP_187742;NP_196205;NP_191129;AAM65418;NP_196207;NP_196206;NP_191130
77	LuUGT78A13	JN088345	XP_002520017	XP_002327314;XP_002319914	XP_002277035;CAN61846;CBI17777;XP_002270947;BAB41020;2C1X_A;ABF59818;P51094;AAB81682;BAB41024;BAB41019	NP_197207;NP_197205;NP_197206;CAC01717;NP_564357
78	LuUGT79A3	JN088346	XP_002509496	XP_002309370
79	LuUGT79A4	JN088347
80	LuUGT79B17	JN088348	XP_002523261;XP_002522508	XP_002316802;XP_002331944	XP_002282825;CAN63557	NP_200212
81	LuUGT79B18	JN088349	XP_002523261;XP_002522508	XP_002316802	XP_002282825;CAN63557;XP_002282717;XP_002285222;CAN63797;XP_002285228;CAN63555	AAL09791;NP_200212;NP_194487;NP_200210;NP_200217;NP_194486;AAM65481;NP_176672;NP_176671;NP_179877;NP_974524;BAE98680;NP_973885;AAV32497
82	LuUGT79B19	JN088350	XP_002523261;XP_002522508	XP_002331944;XP_002316802	XP_002282825;CAN63557;XP_002282717;XP_002285222;CAN63797;XP_002285228;CAN63555	AAL09791;NP_200212;NP_194487;NP_200210;NP_200217;NP_194486;AAM65481;NP_176672;NP_176671;NP_179877;NP_974524;BAE98680;NP_175473;NP_189604;BAE99810
83	LuUGT79B20	JN088351	XP_002523261	XP_002316802	XP_002282825;CAN63557;XP_002282717;CAN63797;XP_002285222;XP_002285228;CAN63555;BAE98680;CBI20246;CAN63798;CBI20248	AAO42032;AAL09791;NP_200212;NP_200217;NP_194487;NP_194486;NP_200210;AAM65481;NP_176672;NP_176671;NP_179877;NP_974524;NP_189604;NP_175473;BAE99810;NP_192688
84	LuUGT82A2	JN088352	XP_002521042		XP_002266304;CBI27396
85	LuUGT84G1	JN088362	XP_002518668;XP_002518669;XP_002518670	XP_002313148	XP_002274256;CAN71972;XP_002285379;XP_002285412;CAN59771	NP_193284;AAM64979;CAB10326;NP_193283;AAN72025; NP_188793;AAM13998
86	LuUGT84G2	JN088363	XP_002518668;XP_002518669;XP_002518670;	XP_002313148	CAN71972;XP_002285412;XP_002274256;XP_002285379;CAN59771;	NP_193283;AAN72025;CAB10326;NP_193284;AAM64979;NP_188793;AAM13998
87	LuUGT84G3	JN088364	XP_002518668;XP_002518669;XP_002518670	XP_002313148	CAN71972;XP_002285412;XP_002274256;XP_002285379;CAN59771	NP_193283;AAN72025;CAB10326;NP_188793;AAM13998
88	LuUGT85A22	JN088365	XP_002513938;XP_002513937;XP_002525851	XP_002302305;XP_002323757 ;XP_002301060;XP_002323758	XP_002285770;XP_002285779;XP_002285767;XP_002271368;XP_002285778;CAN65645;XP_002263158;XP_002285771;XP_002285780;XP_002263056;XP_002285772;XP_002285782	NP_173656;NP_173653;NP_173655;AAL32657;NP_173652;NP_001031078
89	LuUGT85A25	JN088366	XP_002525851;XP_002525850;XP_002525852;XP_002513937;XP_002513938;XP_002525853;XP_002513010	XP_002323757;XP_002323758;XP_002300186;XP_002302305;XP_002323974;XP_002323977;XP_002323976;XP_002323978;XP_002301060;XP_002298702;XP_002308829;XP_002323185;XP_002308830;XP_002323188;XP_002308828;XP_002307921;XP_002323189;XP_002322559;XP_002323187;XP_002306303	XP_002263056;XP_002285770;XP_002285767;XP_002285771;XP_002285779;XP_002285780;XP_002271368;XP_002263158;CAN65645;XP_002263100;XP_002285778;XP_002285772;XP_002285782;XP_002263277;XP_002268162;CAN60444;XP_002268845;XP_002263989;XP_002264099;XP_002268637	NP_173653;AAL32657;NP_001031078;NP_173656;NP_173652;BAH56949
90	LuUGT85A26	JN088367	XP_002513937;XP_002513938;XP_002525850;XP_002525851;XP_002525852	XP_002301060;XP_002302305;XP_002323757;XP_002323758;XP_002323977;XP_002323978;XP_002298702	XP_002285770;XP_002285779;XP_002285767;XP_002285778;CAN65645;XP_002268162;XP_002271368;XP_002285771;XP_002285782;XP_002263056;XP_002263158;XP_002285780	NP_173655;NP_173653;AAL32657
91	LuUGT85A27	JN088368	XP_002513937;XP_002513938;XP_002525850;XP_002525851;XP_002525852	XP_002301060;XP_002302305;XP_002323757;XP_002323758;XP_002323977;XP_002323978;XP_002323974;XP_002323976	XP_002285770;XP_002285779;XP_002285778;CAN65645;XP_002285767;XP_002268845;XP_002271368;XP_002268162;XP_002285780;XP_002285771;XP_002263158;XP_002263056	NP_173655;NP_173653
92	LuUGT85K6	JN088369	XP_002513010;XP_002529831;XP_002532877;XP_002513938;XP_002525851;XP_002525850;XP_002513937	XP_002310553;XP_002306303;XP_002302305;XP_002323757;XP_002323758;XP_002300186	XP_002268637;XP_002268162;XP_002268845;XP_002285770;XP_002285767;XP_002285779;CAN65645;XP_002285778;CBI29442;XP_002285780;XP_002285771;XP_002263056;XP_002263158	AAL32657;NP_173653;NP_173656
93	LuUGT85K7	JN088370	XP_002513010;XP_002529831;XP_002532877;XP_002525851;XP_002525850;XP_002513938;XP_002525852;XP_002513937	XP_002310553;XP_002306303;XP_002323757;XP_002302305;XP_002323758;XP_002300186;XP_002301060	XP_002268162;XP_002268637;XP_002268845;XP_002285770;XP_002285779;XP_002285767;XP_002271368;CAN65645;XP_002263056;XP_002285771;XP_002285780;XP_002263158	NP_173655
94	LuUGT85Q1	JN088371	XP_002530114;XP_002530115;XP_002525851;XP_002513937;XP_002513938	XP_002308831;XP_002308830;XP_002308829;XP_002308828;XP_002323185;XP_002322559;XP_002323187;XP_002323188;XP_002322567;XP_002322561;XP_002310425;XP_002323189;XP_002302305;XP_002333238;XP_002307921;XP_002307922;XP_002323974;XP_002323757;XP_002305503;XP_002301060;XP_002323976	XP_002285770;XP_002285779;XP_002285767;XP_002271368;XP_002285778;CAN65645;XP_002263158;XP_002285771;XP_002285780;XP_002263056
95	LuUGT85Q2	JN088372	XP_002530114;XP_002530115;XP_002525851	XP_002323187;XP_002323185;XP_002308830;XP_002308829;XP_002308831;XP_002322559;XP_002308828;XP_002323188;XP_002322567;XP_002322561;XP_002323189;XP_002333238;XP_002310425;XP_002307921;XP_002307922;XP_002302305;XP_002323977;XP_002323974	XP_002271368;XP_002285770XP_002285767;XP_002285779;XP_002285778;CAN65645;XP_002263158;XP_002285771;XP_002263056;XP_002263277;XP_002285780
96	LuUGT85Q3	JN088373	XP_002530114;XP_002530115;XP_002513937;XP_002525851;XP_002513938	XP_002323185;XP_002308831;XP_002308829;XP_002308830;XP_002302305;XP_002308828;XP_002322559;XP_002323187;XP_002322567;XP_002323188;XP_002322561;XP_002310425;XP_002323189;XP_002333238;XP_002307921;XP_002323977;XP_002301060	XP_002285770;XP_002285779;XP_002285767;XP_002285778;XP_002271368;CAN65645;XP_002263158;XP_002285780;XP_002263056;XP_002285771
97	LuUGT85R1	JN088374	XP_002525851;XP_002513938;XP_002513937	XP_002300186;XP_002323757;XP_002302305;XP_002323977;XP_002323758;XP_002323976;|XP_002323974;XP_002323978;XP_002298702;XP_002301060	XP_002285767;XP_002285770;CAN65645;XP_002285778;XP_002285779;XP_002271368;XP_002263056;XP_002285771; XP_002263158;XP_002285780;XP_002263100;XP_002285772	NP_173655;NP_173653;NP_173656
98	LuUGT85R2	JN088375	XP_002525851;XP_002513937;XP_002525850;XP_002525852	XP_002323757;XP_002298702;XP_002323758; XP_002323974;XP_002323977;XP_002323978;XP_002323976;XP_002300186;XP_002302305;XP_002301060;XP_002323185;XP_002308830;XP_002307921	XP_002285767;XP_002271368;XP_002285770;CAN65645;XP_002285778;XP_002285779;XP_002263100;XP_002285772;XP_002285771;XP_002263056;XP_002285780;XP_002263158
99	LuUGT85R3	JN088376	XP_002525851;XP_002513937;XP_002525850;XP_002525852;XP_002513938	XP_002323977;XP_002323757;XP_002323974;XP_002323978;XP_002323976;XP_002300186;XP_002302305;XP_002323758;XP_002301060	XP_002285767;XP_002285770;CAN65645;XP_002285778;XP_002285779;XP_002271368;XP_002285771;XP_002263056;XP_002263158;XP_002285780;XP_002285772;XP_002263277;XP_002263100	NP_173656
100	LuUGT85R4	JN088377	XP_002525851XP_002513937;XP_002525850	XP_002323757;XP_002323758;XP_002300186;XP_002302305;XP_002301060;XP_002323978;XP_002323974;XP_002323977;XP_002323976;XP_002323185	XP_002285770;XP_002285767;CAN65645;XP_002285778;XP_002285779;XP_002271368;XP_002285771;XP_002263056;XP_002263158;XP_002285772;XP_002285780;XP_002263277;XP_002263100	NP_173656
101	LuUGT85R5	JN088378	XP_002525851;XP_002513938;XP_002513937;XP_002525850;XP_002525852	XP_002300186;XP_002323757;XP_002323758;XP_002302305;XP_002323978;XP_002323974;XP_002323977;XP_002323976;XP_002323185;XP_002298702;XP_002301060;XP_002263056	XP_002285770;XP_002285767;XP_002271368;CAN65645;XP_002285778;XP_002285779;XP_002285771;XP_002285780;XP_002263158;XP_002285772;XP_002285782;XP_002263277
102	LuUGT85S1	JN088379	XP_002513010;XP_002529831;XP_002532877;XP_002525851	XP_002310553;XP_002306303;XP_002302305	XP_002268637;XP_002268162;XP_002268845;XP_002285770;XP_002271368;XP_002285779;XP_002285767;CAN65645;XP_002263158;XP_002263056;XP_002285771;XP_002285780	AAL32657;NP_173653;NP_173655;NP_173652;NP_173656;NP_001031078
103	LuUGT86A10	JN088384	XP_002523692	XP_002314296	XP_002276858;CBI17168	AAM61749;NP_181234;NP_180375
104	LuUGT86A6	JN088385	XP_002523692	XP_002314296	XP_002276858	AAM61749;NP_181234;NP_180375
105	LuUGT86A7	JN088386	XP_002523692	XP_002314296	XP_002276858;CBI17168	AAM61749;NP_181234;NP_180375
106	LuUGT86A8	JN088387	XP_002523692	XP_002314296;	XP_002276858;CBI32766;CBI17168	NP_180375;AAM61749;NP_181234
107	LuUGT86A9	JN088388	XP_002523692	XP_002314296	XP_002276858	AAM61749;NP_181234;NP_180375
108	LuUGT87G1	JN088389	XP_002532871;XP_002528768	XP_002313223;XP_002298503;XP_002298501;XP_002313966	XP_002274566;XP_002274420;XP_002278049;XP_002273985;XP_002278087;CBI15888;CBI15884;CBI15889;CBI15890; XP_002273985	NP_180575;NP_001077979;NP_180576
109	LuUGT87H1	JN088390	XP_002532871;XP_002528768	XP_002298503;XP_002313223;XP_002298501;XP_002313966	XP_002274420;XP_002274566;XP_002278049;CBI15888;XP_002278087;CBI15889;XP_002273985;CBI15884;CBI15890	NP_001077979;NP_180575;NP_180576
110	LuUGT87J1	JN088391	XP_002528768;XP_002532871	XP_002298501;XP_002298503;XP_002313223;XP_002313966	XP_002274566;XP_002274420;XP_002278049;CBI15888;XP_002273985;XP_002278087;CBI15884;CBI15889	NP_180575;NP_180576;NP_001077979
111	LuUGT87J2	JN088392	XP_002528768	XP_002298501	XP_002274420;XP_002274566
112	LuUGT88A11	JN088393	XP_002513630	XP_002305022;XP_002305279;XP_002327511;XP_002305021;XP_002333373;XP_002327512;XP_002329724	XP_002276715;XP_002276981;CAN77507;XP_002274880;XP_002268560;CAN69592;XP_002274767;XP_002272345;XP_002272114;XP_002280543;CAN83731;XP_002282935;CAN82542;XP_002283007;XP_002276546;XP_002276570	AAM65752;NP_566550;NP_566549;NP_850597
113	LuUGT88G1	JN088394	XP_002513630	XP_002329724;XP_002305022;XP_002305279;XP_002305021;XP_002333373;XP_002327511;XP_002317730;XP_002327512	XP_002276715;XP_002276546;XP_002276750;XP_002276981;XP_002274880;XP_002268560;CAN77507;XP_002274767;XP_002267573;CAN82772;CBI25657;XP_002272345;CAN69592;
114	LuUGT89B3	JN088395	XP_002514595;XP_002514575;XP_002514593;XP_002514594;	XP_002318584;XP_002314912		AAM12962;NP_177529;AAG52529;NP_195969;NP_175532
115	LuUGT89B4	JN088396	XP_002514595;XP_002514575;XP_002514593;XP_002514594	XP_002318584;XP_002314912	XP_002273331;XP_002268383;XP_002268089;XP_002268341	AAG52529;NP_177529;NP_195969;NP_175532;AAM12962
116	LuUGT89D4	JN088397	XP_002514575	XP_002314912	XP_002268383;XP_002268341	NP_195969
117	LuUGT89E1	JN088398	XP_002514593;XP_002514594		XP_002268089
118	LuUGT89E2	JN088399	XP_002514593;XP_002514594		XP_002268089
119	LuUGT90A10	JN088400	XP_002517354;XP_002517353	XP_002298527	XP_002274779	NP_179281;NP_196990;CAC01885;NP_172511
120	LuUGT90A8	JN088401	XP_002517354;XP_002517353	XP_002298527	XP_002274779	NP_196990;CAC01885; NP_179281; NP_172511
121	LuUGT90D1	JN088402	XP_002517354;XP_002517353	XP_002298527	XP_002274779	AAM62706;NP_179281;NP_196990;CAC01885; NP_172511
122	LuUGT91C2	JN088403	XP_002527371	XP_002303861	XP_002270260;XP_002270331	NP_199780
123	LuUGT91J1	JN088404	XP_002532392;XP_002533517	XP_002325254;XP_002297733;XP_002334090;XP_002318358		NP_565540; AAD15567
124	LuUGT91J2	JN088405	XP_002533518,XP_002532392;XP_002533517;XP_002532389	XP_002334090;XP_002318358;XP_002325254;XP_002297733;XP_002297733;XP_002303861;XP_002320817	XP_002270518;XP_002270294;XP_002270260;XP_002273963;CAN80742;XP_002270331;CAN70983;XP_002281094;CAN73977	NP_565540;AAD15567;NP_199780;NP_201358;BAC43110
125	LuUGT91J3	JN088406	XP_002533518;XP_002532392;XP_002533517;XP_002532389	XP_002325254;XP_002334090;XP_002318358;XP_002297733;XP_002315125	XP_002270518;XP_002270260;XP_002270294;XP_002273963;CAN70983;CAN80742;XP_002270331;XP_002281094	NP_565540;AAD15567;NP_199780
126	LuUGT92A3	JN088407	XP_002513452	XP_002297794	XP_002283018;XP_002283024;CAN81633;XP_002283039;XP_002266739;XP_002268786	AAL57638;NP_196793
127	LuUGT92A4	JN088408	XP_002513452	XP_002297794	XP_002283018;XP_002283024;CAN81633;XP_002283039;XP_002266739;XP_002268786	AAL57638;NP_196793
128	LuUGT92G2	JN088409	XP_002529693;XP_002529691;XP_002513452	XP_002333409;XP_002297794	CAN81633;XP_002266739;XP_002268786; CBI39456;XP_002283018;XP_002283024
129	LuUGT94G1	JN088410
130	LuUGT94G2	JN088411
131	LuUGT94G3	JN088412
132	LuUGT94G4	JN088413
133	LuUGT94H1	JN088414
134	LuUGT94K1	JN088415	XP_002523035		XP_002271587;XP_002265392;XP_002264771;XP_002264733;XP_002270285
135	LuUGT97B1	JN088416		XP_002324944;XP_002330790;XP_002330793;XP_002324945;XP_002330792;XP_002328555	XP_002273858;XP_002273765
136	LuUGT97B2	JN088417		XP_002324944;XP_002330790;XP_002330793;XP_002324945;XP_002330792;XP_002328555	XP_002273858;XP_002273765
137	LuUGT97B3	JN088418		XP_002330790;XP_002324944;XP_002330792;XP_002330793;XP_002324945;XP_002328555	XP_002273858;XP_002273765
Total	137		114	113	125	80
Note: The seven flax-diverged UGTs are shown in Red color.
