# Supplementary material for: Phylogenomic analysis of UDP glycosyltransferase 1 multigene family in Linum usitatissimum identified genes with varied expression patterns
Source: BMC Genomics. 2012 May 8;13:175. doi: 10.1186/1471-2164-13-175 (PMC3412749; doi:10.1186/1471-2164-13-175)
Supplement: Additional file 7 — Summary of digital expression analysis with EST and microarray data. [file 1471-2164-13-175-S7.xls]

## Sheet: Additional file 5
Additional file 7: Summary of digital expression analysis with EST and microarray data																					Expression in microarray												Unigene/probe NAME			Expression level in microarray
Sr. No.	Universal Name	Phylogenetic group	Family	12DAF Bolls	Fiber Tissue	PS	ST	LE	ES	FL	GE	HE	TE	BE	ME	GC	TC	EN	Total			SOV	SOGC	SIV	SIGC	L	R	S1	S2	S3	Drakkar	Belinka		% Identity	E value	Max	Min
1	LuUGT79A3	A	79											1		1		1	3		YES	5.7245	5.08475	5.1671	5.6421	4.95155	5.82745	6.48585	5.96885	6.81545	6.42338	6.40256	genolin_c43865	99	3e-47	6.81545	4.95155
2	LuUGT79B18	A	79									1							1		NO												genolin_c34885	78	0	-	-
3	LuUGT79B19	A	79									1							1		NO												genolin_c34885	78	0	-	-
4	LuUGT79B20	A	79																		NO												genolin_c24595	81	3e-09	-	-
5	LuUGT79B17	A	79	1															1		NO												genolin_c24595	72	1e-07	-	-
6	LuUGT79A4	A	79											1		1		1	3		YES	5.7245	5.08475	5.1671	5.6421	4.95155	5.82745	6.48585	5.96885	6.81545	6.42338	6.40256	genolin_c43865	95	7e-42	6.81545	4.95155
7	LuUGT91J1	A	91					1	4										5		YES	6.0572	6.2936	5.46485	5.99905	4.9435	7.2658	5.231	5.73175	5.44655	5.46977	5.54936	genolin_c37028	95	4e-39	7.2658	4.9435
8	LuUGT91J2	A	91					1	4										5		YES	6.0572	6.2936	5.46485	5.99905	4.9435	7.2658	5.231	5.73175	5.44655	5.46977	5.54936	genolin_c37028	100	2e-49	7.2658	4.9435
9	LuUGT91J3	A	91																		NO												genolin_c24595	72	3e-59	-	-
10	LuUGT91C2	A	91																		NO												genolin_c24595	71	7e-11	-	-
11	LuUGT94G1	A	94			1													1		NO												genolin_c20256	89	7e-86	-	-
12	LuUGT94H1	A	94										5	1			1		7		NO												genolin_c20256	77	1e-18	-	-
13	LuUGT94K1	A	94			1							4	1			1		7		NO												genolin_c28261	95	6e-75	-	-
14	LuUGT94G2	A	94			1													1		YES	8.9214	8.2089	8.63465	8.2957	9.69745	7.893	8.7313	7.89135	8.7873	8.46998	8.38288	genolin_c20256	99	9e-117	9.69745	7.89135
15	LuUGT94G3	A	94																		YES	5.6744	6.33925	5.6288	6.12125	5.9442	5.41635	5.60035	6.1078	5.42825	5.71213	5.74939	genolin_c38648	99	2e-125	6.33925	5.41635
16	LuUGT94G4	A	94																		NO												genolin_c35295	83	2e-113	-	-
17	LuUGT89B3	B	89														2		2		NO												genolin_c29200	70	3e-21	-	-
18	LuUGT89D4	B	89																		YES	5.8802	5.73365	5.69885	6.28565	5.51565	6.19215	6.42545	6.645	5.52325	6.1979	6.12205	genolin_c38907	99	8e-156	6.645	5.51565
19	LuUGT89B4	B	89														2		2		NO												genolin_c29200	72	9e-22	-	-
20	LuUGT89E1	B	89																		NO												genolin_c29200	66	5e-12	-	-
21	LuUGT89E2	B	89																		NO												genolin_c34996	70	4e-14	-	-
22	LuUGT90A8	C	90			1													1		NO												genolin_c39165	67	1e-32	-	-
23	LuUGT90D1	C	90	1			1												2		NO												genolin_c39165	74	6e-37	-	-
24	LuUGT90A10	C	90																		YES	5.3493	5.4565	6.06175	5.6297	4.7633	5.6681	5.59305	6.0477	5.14925	5.59667	5.59787	genolin_c39165	99	0	6.06175	4.7633
25	LuUGT97B2	C	97														1		1		NO												genolin_c37353	71	2e-11	-	-
26	LuUGT97B1	C	97																		NO												genolin_c37353	73	7e-11	-	-
27	LuUGT97B3	C	97														1		1		NO												genolin_c37353	70	1e-08	-	-
28	LuUGT73B7	D	73							2									2		YES	7.5461	5.38115	5.5867	6.16245	4.94865	6.1618	5.2314	5.96335	5.4171	5.53728	5.63924	genolin_c41538	100	3e-110	7.5461	4.94865
29	LuUGT73Z2	D	73													1			1		YES	9.86445	9.65065	9.6885	9.3384	9.9905	9.02955	9.606	8.84865	9.7461	9.40025	9.33167	genolin_c29200	93	0	9.9905	8.84865
30	LuUGT73U1	D	73																		NO												genolin_c34996	71	1e-19	-	-
31	LuUGT73S1	D	73		3														3		NO												genolin_c34996	71	1e-14	-	-
32	LuUGT73W1	D	73																		NO												genolin_c23712	80	1e-26	-	-
33	LuUGT73X1	D	73																		YES	6.03305	5.28935	5.1276	5.0685	4.95785	5.2321	5.3138	5.2533	5.59505	5.38738	5.41191	genolin_c26327	96	0	6.03305	4.95785
34	LuUGT73X3	D	73																		NO												genolin_c24212	73	4e-65	-	-
35	LuUGT73B12	D	73																		YES	6.64485	6.99445	7.29555	6.917	6.5715	7.11425	7.4512	7.39885	7.25055	7.36687	7.33876	genolin_c27208	99	0	7.4512	6.5715
36	LuUGT73B13	D	73																		NO												genolin_c27208	87	6e-132	-	-
37	LuUGT73Y1	D	73																		NO												genolin_c29200	74	2e-43	-	-
38	LuUGT73Z4	D	73																		NO												genolin_c29200	77	3e-97	-	-
39	LuUGT73W3	D	73																		NO												genolin_c34996	68	5e-19	-	-
40	LuUGT73Z5	D	73																		NO												genolin_c29200	79	5e-107	-	-
41	LuUGT73W4	D	73																		NO												genolin_c34996	71	3e-28	-	-
42	LuUGT73Z3	D	73													1			1		YES	9.86445	9.65065	9.6885	9.3384	9.9905	9.02955	9.606	8.84865	9.7461	9.40025	9.33167	genolin_c29200	98	0	9.9905	8.84865
43	LuUGT73X2	D	73																		YES	7.5739	7.6747	8.02935	6.8767	8.26265	7.82485	7.4554	8.05595	7.1321	7.54782	7.57862	genolin_c34996	98	0	8.26265	6.8767
44	LuUGT73Z1	D	73													1			1		NO												genolin_c29200	86	6e-170	-	-
45	LuUGT73T1	D	73																		NO												genolin_c34996	71	4e-20	-	-
46	LuUGT73X4	D	73							1									1		NO												genolin_c24212	71	6e-56	-	-
47	LuUGT73W2	D	73																		NO												genolin_c34996	68	4e-27	-	-
48	LuUGT73V1	D	73																		NO												genolin_c29200	72	4e-26	-	-
49	LuUGT71M1	E	71	2		1													3		YES	7.975	8.37965	7.77085	7.23055	9.1874	6.21315	6.54745	6.47385	6.92945	6.65025	6.68452	genolin_c33903	97	0	9.1874	6.21315
50	LuUGT71A24	E	71																		YES	9.28045	9.5233	9.0204	8.76	9.8117	8.86825	9.37575	9.58785	9.9083	9.62397	9.70671	genolin_c12343	90	0	9.9083	8.76
51	LuUGT71A25	E	71																		YES	9.28045	9.5233	9.0204	8.76	9.8117	8.86825	9.37575	9.58785	9.9083	9.62397	9.70671	genolin_c12343	99	0	9.9083	8.76
52	LuUGT71P1	E	71																		NO												genolin_c12343	69	4e-39	-	-
53	LuUGT71Q1	E	71		1														1		NO												genolin_c27585	89	3e-110	-	-
54	LuUGT71Q2	E	71		1														1		NO												genolin_c12343	72	4e-14	-	-
55	LuUGT71R1	E	71																		NO												genolin_c12343	72	4e-14	-	-
56	LuUGT72B15	E	72		1	2	8	5											16		YES	6.765	6.3184	6.50075	6.99815	6.2612	6.94995	6.9878	5.9334	6.6755	6.53223	6.38038	genolin_c21298	93	1e-179	6.99815	5.9334
57	LuUGT72N1	E	72			1										2			3		NO												genolin_c37353	73	4e-26	-	-
58	LuUGT72M1	E	72	3				1											4		YES	5.4229	5.6431	5.26745	5.13905	5.6254	5.471	5.8143	6.03975	6.15735	6.0038	6.06697	genolin_c38678	92	2e-100	6.15735	5.13905
59	LuUGT72M2	E	72													2			2		NO												genolin_c38678	84	4e-65	-	-
60	LuUGT72R1	E	72	2		1											1		4		YES	6.06615	5.9313	5.09165	5.73585	8.25105	5.47005	5.60085	5.70895	6.58935	5.96638	6.08823	genolin_c26317	98	2e-138	8.25105	5.09165
61	LuUGT72B16	E	72		1	2	8	5											16		YES	6.765	6.3184	6.50075	6.99815	6.2612	6.94995	6.9878	5.9334	6.6755	6.53223	6.38038	genolin_c21298	98	0	6.99815	5.9334
62	LuUGT72T1	E	72																		NO												genolin_c37353	70	2e-12	-	-
63	LuUGT72T2	E	72																		NO												genolin_c37353	68	5e-13	-	-
64	LuUGT72R2	E	72	2		1											1		4		YES	6.09435	6.758	6.8991	7.1488	5.2518	8.1052	7.60705	7.49295	7.4153	7.5051	7.47112	genolin_c37353	100	3e-136	8.1052	5.2518
65	LuUGT72S1	E	72																		NO												genolin_c18748	85	5e-13	-	-
66	LuUGT72N2	E	72			1										2			3		NO												genolin_c37353	74	2e-25	-	-
67	LuUGT72M3	E	72	4				1								2			7		YES	5.4229	5.6431	5.26745	5.13905	5.6254	5.471	5.8143	6.03975	6.15735	6.0038	6.06697	genolin_c38678	100	2e-126	6.15735	5.13905
68	LuUGT72Q1	E	72												2		1		3		NO												genolin_c37353	75	2e-29	-	-
69	LuUGT88G1	E	88					1											1		NO												genolin_c37166	72	3e-35	-	-
70	LuUGT88A11	E	88						1										1		YES	8.683	8.0603	8.371	8.17155	8.1743	7.75735	7.7229	8.8577	8.23405	8.27155	8.45443	genolin_c37166	100	2e-169	8.8577	7.7229
71	LuUGT78A13	F	78													1	2	1	4		NO												genolin_c31989	74	1e-20	-	-
72	LuUGT85Q2	G	85			1	1			51				1					54		NO												genolin_c12643	73	1e-146	-	-
73	LuUGT85R2	G	85	1						1					1				3		YES	6.60425	6.81735	5.69085	6.02395	7.61865	7.51315	10.0731	11.1156	11.306	10.8316	11.0844	genolin_c13889	100	5e-177	11.306	5.69085
74	LuUGT85Q1	G	85		2	8										4			14		YES	7.4273	8.0781	7.5681	7.29105	7.3667	7.62745	6.84175	9.1776	8.10005	8.0398	8.43915	genolin_c12643	96	0	9.1776	6.84175
75	LuUGT85A22	G	85		1														1		YES	6.91785	6.7884	6.4601	6.19665	6.32475	6.01945	6.70045	7.43235	7.7186	7.2838	7.47825	genolin_c29977	98	9e-168	7.7186	6.01945
76	LuUGT85Q3	G	85					1											1		YES	9.5321	9.6048	9.08675	9.56185	11.5328	9.2372	6.61735	7.18245	5.86375	6.55452	6.53357	genolin_c12737	96	0	11.5328	5.86375
77	LuUGT85A25	G	85					1	3										4		NO												genolin_c12643	69	9e-54	-	-
78	LuUGT85A26	G	85		2														2		YES	6.5387	6.60245	7.0017	7.0317	10.1009	6.3845	6.4419	5.541	5.4618	5.8149	5.6059	genolin_c25686	93	0	10.1009	5.4618
79	LuUGT85A27	G	85		2														2		NO												genolin_c25686	77	5e-177	-	-
80	LuUGT85R1	G	85																		YES	6.7079	7.04795	6.10505	6.39715	6.8052	6.18335	6.33495	6.3371	6.56075	6.41093	6.43626	genolin_c21701	94	0	7.04795	6.10505
81	LuUGT85R4	G	85																		NO												genolin_c21701	81	6e-107	-	-
82	LuUGT85R3	G	85																		YES	8.37025	8.54225	7.1619	7.9407	9.6224	6.7888	7.27825	7.32245	6.92805	7.17625	7.14225	genolin_c31675	98	2e-126	9.6224	6.7888
83	LuUGT85R5	G	85																		NO												genolin_c21701	80	3e-91	-	-
84	LuUGT85K6	G	85																		NO												genolin_c28141	73	4e-128	-	-
85	LuUGT85K7	G	85		1	2							1						4		YES	9.087	8.20135	6.94145	6.80835	7.61135	8.7726	6.4189	7.25745	6.3936	6.68998	6.78034	genolin_c28141	99	0	9.087	6.3936
86	LuUGT85S1	G	85																		NO												genolin_c12576	73	7e-17	-	-
87	LuUGT709D1	G	709				1			1									2		YES	9.7332	9.2487	7.5247	8.04135	9.32405	8.99385	9.6403	8.0348	10.3987	9.35793	9.26381	genolin_c32533	99	2e-81	10.3987	7.5247
88	LuUGT709E1	G	709		1				1										2		YES	5.5876	5.97915	5.6145	5.93575	7.4619	6.4183	6.0831	7.48115	7.2082	6.92415	7.2045	genolin_c31989	98	1e-154	7.48115	5.5876
89	LuUGT709E2	G	709			1													1		YES	9.1233	9.20135	8.158	8.68085	9.90795	9.9075	8.98465	10.5727	10.7679	10.1084	10.483	genolin_c34837	97	0	10.7679	8.158
90	LuUGT709E3	G	709			1													1		YES	9.1233	9.20135	8.158	8.68085	9.90795	9.9075	8.98465	10.5727	10.7679	10.1084	10.483	genolin_c34837	92	2e-143	10.7679	8.158
91	LuUGT76P1	H	76									1							1		YES	6.45075	5.8637	5.9417	5.69435	5.42615	5.84765	5.9744	5.72045	5.5307	5.74185	5.66433	genolin_c35448	99	3e-136	6.45075	5.42615
92	LuUGT76M1	H	76							1									1		NO												genolin_c28149	69	6e-18	-	-
93	LuUGT76N2	H	76																		YES	8.89565	9.57185	8.34655	9.08595	8.1437	9.57635	8.48455	7.4616	9.11785	8.35467	8.31137	genolin_c18748	98	0	9.57635	7.4616
94	LuUGT76P2	H	76		1														1		YES	6.6548	7.54405	8.28775	8.57405	5.86275	8.7742	7.8905	7.7651	6.86555	7.50705	7.37923	genolin_c40025	91	3e-85	8.7742	5.86275
95	LuUGT76N3	H	76																		YES	8.89565	9.57185	8.34655	9.08595	8.1437	9.57635	8.48455	7.4616	9.11785	8.35467	8.31137	genolin_c18748	93	0	9.57635	7.4616
96	LuUGT76N1	H	76																		NO												genolin_c19986	99	0	-	-
97	LuUGT712B1	I	712	1	1		1										2		5		NO												genolin_c22368	85	0	-	-
98	LuUGT712B5	I	712		2		1										2		5		YES	5.95395	5.8565	5.8862	6.34375	7.335	6.07335	5.79655	5.85815	5.53705	5.73058	5.70859	genolin_c22368	97	0	7.335	5.53705
99	LuUGT712B2	I	712																		NO												genolin_c22368	72	5e-152	-	-
100	LuUGT712B6	I	712																		NO												genolin_c22368	71	1e-115	-	-
101	LuUGT712B7	I	712																		NO												genolin_c22368	71	3e-142	-	-
102	LuUGT712B4	I	712	1	2		1												4		YES	8.86585	9.57885	6.3793	7.6975	9.33725	6.2464	6.10755	5.47295	5.66675	5.74908	5.62959	genolin_c12007	97	0	9.57885	5.47295
103	LuUGT712B3	I	712		2												2		4		NO												genolin_c22368	82	0	-	-
104	LuUGT712C1	I	712																		NO												genolin_c22625	99	3e-130	-	-
105	LuUGT712D1	I	712																		NO												genolin_c22368	74	7e-55	-	-
106	LuUGT87G1	J	87		2							1							3		YES	6.19095	7.00915	7.49975	7.3828	5.9399	7.7128	7.48045	8.3436	6.8692	7.56442	7.59241	genolin_c38329	92	2e-86	8.3436	5.9399
107	LuUGT87H1	J	87		1					1				1					3		YES	6.20465	6.44465	6.29525	6.30595	8.00715	5.93595	5.89725	7.24175	6.2882	6.47573	6.66856	genolin_c33769	98	0	8.00715	5.89725
108	LuUGT87J1	J	87	1															1		YES	9.4321	9.46925	9.02895	8.00055	9.84855	8.91735	9.3709	9.09085	9.5711	9.34428	9.33541	genolin_c39777	95	0	9.84855	8.00055
109	LuUGT87J2	J	87	1															1		YES	6.7479	7.0464	6.8819	6.90785	7.06825	6.8984	6.9257	7.9079	6.92665	7.25342	7.36266	genolin_c11333	99	3e-147	7.9079	6.7479
110	LuUGT86A6	K	86		1		2	1			1								5		NO												genolin_c11287	78	0	-	-
111	LuUGT86A8	K	86		1		1												2		YES	6.8631	6.8003	6.733	6.86235	8.22025	6.27685	7.97115	7.97545	8.6507	8.1991	8.27508	genolin_c11287	98	0	8.6507	6.27685
112	LuUGT86A9	K	86		1		2	1											4		YES	7.86595	8.11405	7.7008	7.20455	7.8893	7.68045	7.8842	7.5019	8.44555	7.94388	7.96378	genolin_c11790	98	0	8.44555	7.20455
113	LuUGT86A10	K	86																		YES	5.16505	5.35305	4.93045	5.4275	4.87125	5.20325	5.0929	5.2648	4.88985	5.08252	5.07906	genolin_c34885	99	4e-179	5.4275	4.87125
114	LuUGT86A7	K	86		1		2	1											4		YES	9.29355	9.488	9.3436	9.65115	9.03365	9.1482	8.9395	9.59585	9.1445	9.22662	9.32232	genolin_c12847	98	0	9.65115	8.9395
115	LuUGT74S1	L	74													6	25		31		YES	6.4754	6.445	6.00385	6.6852	5.2116	6.8435	9.7174	6.9733	9.27115	8.65395	8.29947	genolin_c16688	98	0	9.7174	5.2116
116	LuUGT74T1	L	74								1	1							2		NO												genolin_c25541	69	3e-41	-	-
117	LuUGT74S2	L	74														1		1		NO												genolin_c28781	99	3e-160	-	-
118	LuUGT74V1	L	74															1	1		NO												genolin_c25541	66	1e-14	-	-
119	LuUGT74B3	L	74																		NO												genolin_c24926	100	7e-137	-	-
120	LuUGT74S3	L	74																		YES	7.7752	8.2441	7.62695	8.098	7.70825	8.92235	8.2247	8.48685	7.60025	8.10393	8.06368	genolin_c34224	99	6e-94	8.92235	7.60025
121	LuUGT74S4	L	74														1		1		YES	5.82085	5.7607	5.7252	6.02995	5.9828	5.9894	5.45045	6.2319	5.18305	5.6218	5.67892	genolin_c37320	100	3e-91	6.2319	5.18305
122	LuUGT74S5	L	74														1		1		NO												genolin_c25541	71	1e-38	-	-
123	LuUGT74T2	L	74																		YES	8.3836	9.5106	8.13845	8.71935	6.9788	7.86205	7.0635	7.6395	6.66845	7.12382	7.14392	genolin_c25541	99	0	9.5106	6.66845
124	LuUGT74S6	L	74																		NO												genolin_c25541	72	5e-31	-	-
125	LuUGT74U1	L	74										1						1		YES	6.7102	6.7999	6.02545	6.16255	7.37185	6.1269	6.16755	7.28105	5.8116	6.42007	6.50424	genolin_c27916	100	1e-51	7.37185	5.8116
126	LuUGT74V2	L	74																		NO												genolin_c16688	72	7e-11	-	-
127	LuUGT75N1	L	75				1												1		NO												genolin_c36829	72	2e-23	-	-
128	LuUGT75N4	L	75													1			1		YES	5.0685	5.0978	4.8732	5.1188	5.0352	5.1241	5.1045	5.4872	5.0687	5.22013	5.25868	genolin_c36829	98	6e-176	5.4872	4.8732
129	LuUGT75N2	L	75				1												1		NO												genolin_c36829	71	2e-23	-	-
130	LuUGT75N3	L	75													1			1		YES	5.0685	5.0978	4.8732	5.1188	5.0352	5.1241	5.1045	5.4872	5.0687	5.22013	5.25868	genolin_c36829	90	7e-48	5.4872	4.8732
131	LuUGT84G1	L	84						1										1		NO												genolin_c12737	77	4e-07	-	-
132	LuUGT84G2	L	84		2												1		3		NO												genolin_c16688	72	1e-08	-	-
133	LuUGT84G3	L	84		2				1								1		4		NO												genolin_c31989	78	4e-13	-	-
134	LuUGT92A3	M	92	2						1						2	1		6		YES	7.8839	7.35255	7.427	7.62855	6.98355	7.9474	7.07065	8.3505	7.90575	7.77563	8.01063	genolin_c36369	94	3e-66	8.3505	6.98355
135	LuUGT92A4	M	92	2						1						2	1		6		YES	7.8839	7.35255	7.427	7.62855	6.98355	7.9474	7.07065	8.3505	7.90575	7.77563	8.01063	genolin_c36369	96	4e-71	8.3505	6.98355
136	LuUGT92G2	M	92															1	1		NO												genolin_c39506	100	7e-125	-	-
137	LuUGT82A2	N	82						1										1		YES	7.3606	7.1768	5.5501	6.0288	8.14165	6.4806	5.52165	5.92495	5.70225	5.71628	5.78116	genolin_c38893	99	1e-127	8.14165	5.52165
	Total			24	35	26	31	20	16	60	2	5	11	6	3	30	51	5	325		High	9.86445	9.65065	9.6885	9.65115	11.5328	9.9075	10.0731	11.1156	11.306	10.8316	11.0844
	Count			14	24	16	14	12	8	9	2	5	4	6	2	16	21	5	85		Low	5.0685	5.08475	4.8732	5.0685	4.7633	5.1241	5.0929	5.2533	4.88985	5.08252	5.07906

## Sheet: EST Data Analysis
Distribution of ESTs among the 14 UGT groups
Flax UGT sequences			Values																	Percent
Total	Mapped	Row Labels	Sum of 12DAF Bolls	Sum of Fiber Tissue	Sum of PS	Sum of ST	Sum of LE	Sum of ES	Sum of FL	Sum of GE	Sum of HE	Sum of TE	Sum of BE	Sum of ME	Sum of GC	Sum of TC	Sum of EN	Total	Average	Expression
16	11	A	1		3		2	8			2	9	4		2	2	2	35	3.18182	68.75
5	2	B														4		4	2	40
6	4	C	1		1	1										2		5	1.25	66.6667
21	6	D		3					3						3			9	1.5	28.5714
22	15	E	13	4	9	16	13	1						2	8	3		69	4.6	68.1818
1	1	F													1	2	1	4	4	100
19	13	G	1	9	13	2	2	4	53			1	1	1	4			91	7	68.4211
6	3	H		1					1		1							3	1	50
9	4	I	2	7		3										6		18	4.5	44.4444
4	4	J	2	3					1		1		1					8	2	100
5	4	K		4		7	3			1								15	3.75	80
19	14	L		4		2		2		1	1	1			8	30	1	50	3.57143	73.6842
3	3	M	4						2						4	2	1	13	4.33333	100
1	1	N						1										1	1	100
137	85	Grand Total	24	35	26	31	20	16	60	2	5	11	6	3	30	51	5	325	3.82353	70.6228
Distribution of ESTs among the 22 UGT families
Flax UGT sequences			Values																	Percent
Total	Mapped	Row Labels	Sum of 12DAF Bolls	Sum of Fiber Tissue	Sum of PS	Sum of ST	Sum of LE	Sum of ES	Sum of FL	Sum of GE	Sum of HE	Sum of TE	Sum of BE	Sum of ME	Sum of GC	Sum of TC	Sum of EN	Total	Average	Expression
7	3	71	2	2	1													5	1.66667	42.8571
13	10	72	11	2	8	16	12							2	8	3		62	6.2	76.9231
21	6	73		3					3						3			9	1.5	28.5714
12	7	74								1	1	1			6	28	1	38	5.42857	58.3333
4	4	75				2									2			4	1	100
6	3	76		1					1		1							3	1	50
1	1	78													1	2	1	4	4	100
6	5	79	1								2		2		2		2	9	1.8	83.3333
1	1	82						1										1	1	100
3	3	84		4				2								2		8	2.66667	100
15	9	85	1	8	11	1	2	3	52			1	1	1	4			85	9.44444	60
5	4	86		4		7	3			1								15	3.75	80
4	4	87	2	3					1		1		1					8	2	100
2	2	88					1	1										2	1	100
5	2	89														4		4	2	40
3	2	90	1		1	1												3	1.5	66.6667
3	2	91					2	8										10	5	66.6667
3	3	92	4						2						4	2	1	13	4.33333	100
7	4	94			3							9	2			2		16	4	57.1429
3	2	97														2		2	1	66.6667
4	4	709		1	2	1		1	1									6	1.5	100
9	4	712	2	7		3										6		18	4.5	44.4444
137	85	Grand Total	24	35	26	31	20	16	60	2	5	11	6	3	30	51	5	325	3.82353	77.2562

## Sheet: EST Library size and unigene no
EST library size and unigene numbers (As on April 20, 2011)
Designation	Tissue or embryo stage	ESTs	Unigenes
GE	Globular embryo	29038	7729
HE	Heart embryo	37360	11391
TE	Torpedo embryo	40412	13362
BE	Bent embryo	20514	5887
ME	Mature embryo	28856	7114
GC	Globular seed coat	21245	7699
TC	Torpedo seed coat	20916	7077
EN	Endosperm pooled	22383	5841
FL	Flower	6498	2280
LE	Leaf	15125	2993
ES	Etiolated seedling	12193	1897
ST	Stem	12181	3724
PS	Peeled Steam	5997	4107
12DAF Bolls	12DAF Bolls	14176
Outer steam fiber tissue	Outer steam fiber tissue
	Total No of ESTs	286894
Venglat P, Xiang D, Qiu S, Stone SL, Tibiche C, Cram D, Alting-Mees M, Nowak J, Cloutier S, Deyholos M et al: Gene Expression Analysis of Flax Seed Development. BMC Plant Biology 2011, 11.

## Sheet: BlastN results of GT CDS 
	Description of Linum ussitatissimum EST BLAST hits against the flax UGTs
Sr. No.	Universal Name	Accession	Description	Max score	Total score	Query coverage	E value	Max ident	Source tissue for EST
1	UGT71M1	JG214651.1	LUSPS1AD_RP_106_J03_14AUG2008_008 LUSPS1AD Linum usitatissimum cDNA, mRNA sequence	741	741	0.34	0	0.93	PS
		EB713290.1	LuP12012B10R LuP12 Linum usitatissimum cDNA clone LuP12012B10, mRNA sequence	436	436	0.17	7e-121	0.97	12DAF Bolls
		EB711801.1	LuP12012B10F LuP12 Linum usitatissimum cDNA clone LuP12012B10, mRNA sequence	353	353	0.13	7e-96	0.99	12DAF Bolls
2	UGT94G1	JG217238.1	LUSPS1AD_RP_114_N24_18AUG2008_084 LUSPS1AD Linum usitatissimum cDNA, mRNA sequence	1410	1410	0.59	0	0.99	PS
3	UGT72B15	JG216859.1	LUSPS1AD_RP_113_L08_18AUG2008_022 LUSPS1AD Linum usitatissimum cDNA, mRNA sequence	1555	1555	0.62	0	0.98	PS
		JG216857.1	LUSPS1AD_RP_113_L06_18AUG2008_021 LUSPS1AD Linum usitatissimum cDNA, mRNA sequence	1526	1526	0.61	0	0.98	PS
		JG178968.1	LUSLE4AD-T3-036_A03_19OCT2009_016 LUSLE1AD Linum usitatissimum cDNA, mRNA sequence	1404	1404	0.54	0	1	LE
		JG230108.1	LUSST4AD-T3-059_I04_15SEP2009_008 LUSST1AD Linum usitatissimum cDNA, mRNA sequence	1404	1404	0.54	0	1	ST
		JG182591.1	LUSLE4AD-T3-058_D07_13NOV2009_030 LUSLE1AD Linum usitatissimum cDNA, mRNA sequence	1399	1399	0.54	0	0.99	LE
		JG222158.1	LUSST4AD-T3-016_L01_15SEP2009_005 LUSST1AD Linum usitatissimum cDNA, mRNA sequence	1399	1399	0.54	0	0.99	ST
		JG176731.1	LUSLE4AD-T3-026_F17_05OCT2009_075 LUSLE1AD Linum usitatissimum cDNA, mRNA sequence	1397	1397	0.53	0	1	LE
		JG227636.1	LUSST4AD-T3-046_J23_15SEP2009_088 LUSST1AD Linum usitatissimum cDNA, mRNA sequence	1393	1393	0.54	0	0.99	ST
		JG226183.1	LUSST4AD-T3-038_N01_15SEP2009_003 LUSST1AD Linum usitatissimum cDNA, mRNA sequence	1393	1393	0.54	0	0.99	ST
		JG219881.1	LUSST4AD-T3-004_A13_15SEP2009_063 LUSST1AD Linum usitatissimum cDNA, mRNA sequence	1386	1386	0.54	0	0.99	ST
		JG227763.1	LUSST4AD-T3-047_E24_15SEP2009_092 LUSST1AD Linum usitatissimum cDNA, mRNA sequence	1382	1382	0.54	0	0.99	ST
		JG227146.1	LUSST4AD-T3-044_B04_15SEP2009_016 LUSST1AD Linum usitatissimum cDNA, mRNA sequence	1371	1371	0.53	0	0.99	ST
		JG182383.1	LUSLE4AD-T3-057_D09_16NOV2009_045 LUSLE1AD Linum usitatissimum cDNA, mRNA sequence	911	911	0.45	0	0.92	LE
		GW867377.1	52E04 Flax fiber enriched Lambda ZapII Library Linum usitatissimum cDNA 3', mRNA sequence	889	889	0.34	0	0.99	Fiber tissues
		JG181466.1	LUSLE4AD-T3-052_P21_13NOV2009_081 LUSLE1AD Linum usitatissimum cDNA, mRNA sequence	887	887	0.44	0	0.92	LE
		JG228066.1	LUSST4AD-T3-048_O13_15SEP2009_049 LUSST1AD Linum usitatissimum cDNA, mRNA sequence	169	169	0.06	3e-40	1	ST
4	UGT72N1	JG061836.1	FLAXSQ25_RP_005_B03_30NOV2007_029 LUSST1MD Linum usitatissimum cDNA, mRNA sequence	822	822	0.31	0	0.98	PS
		JG085693.1	LUSGC1NG-RP-060_C10_24JAN2007_076 LUSGC1NG Linum usitatissimum cDNA, mRNA sequence	427	427	0.15	4e-118	1	GC
		JG101729.1	LUSGC1NG-RP-248_B03_28APR2007_029 LUSGC1NG Linum usitatissimum cDNA, mRNA sequence	394	394	0.14	4e-108	0.99	GC
5	UGT88G1	JG180676.1	LUSLE4AD-T3-049_K12_13NOV2009_038 LUSLE1AD Linum usitatissimum cDNA, mRNA sequence	1456	1456	0.55	0	0.99	LE
6	UGT72M1	CA482873.1	LuP12002A10R LuP12 Linum usitatissimum cDNA clone LuP12002A10R, mRNA sequence	1236	1236	0.46	0	0.99	12DAF Bolls
		JG181395.1	LUSLE4AD-T3-052_L04_13NOV2009_006 LUSLE1AD Linum usitatissimum cDNA, mRNA sequence	1048	1048	0.39	0	0.99	LE
		EB712506.1	LuP12014C08R LuP12 Linum usitatissimum cDNA clone LuP12014C08, mRNA sequence	880	880	0.33	0	0.99	12DAF Bolls
		CA482241.1	LuP12002A10F LuP12 Linum usitatissimum cDNA clone LuP12002A10F, mRNA sequence	610	610	0.24	4e-173	0.97	12DAF Bolls
7	UGT73B7	JG075891.1	LUSFL1AD-WB-025_P06_10NOV2008_017 LUSFL1AD Linum usitatissimum cDNA, mRNA sequence	1679	1679	0.63	0	0.99	FL
		JG080503.1	LUSFL2AD-WB-039_F08_28NOV2008_028 LUSFL1AD Linum usitatissimum cDNA, mRNA sequence	588	588	0.21	2e-166	1	FL
8	UGT91J1	JG071097.1	LUSES4AD-T3-042_E17_15SEP2009_075 LUSES1AD Linum usitatissimum cDNA, mRNA sequence	1070	1070	0.4	0	1	ES
		JG070049.1	LUSES4AD-T3-036_A22_15SEP2009_095 LUSES1AD Linum usitatissimum cDNA, mRNA sequence	833	833	0.39	0	0.93	ES
		JG067638.1	LUSES4AD-T3-022_G06_15SEP2009_025 LUSES1AD Linum usitatissimum cDNA, mRNA sequence	833	833	0.39	0	0.93	ES
		JG182314.1	LUSLE4AD-T3-056_N14_16NOV2009_051 LUSLE1AD Linum usitatissimum cDNA, mRNA sequence	833	833	0.39	0	0.93	LE
		JG064894.1	LUSES4AD-T3-006_P07_14SEPT2009_018 LUSES1AD Linum usitatissimum cDNA, mRNA sequence	828	828	0.39	0	0.92	ES
9	UGT90A8	JG217301.1	LUSPS1AD_RP_115_A24_18AUG2008_096 LUSPS1AD Linum usitatissimum cDNA, mRNA sequence	472	472	0.17	2e-131	1	PS
10	UGT75N1	JG226881.1	LUSST4AD-T3-042_H07_15SEP2009_026 LUSST1AD Linum usitatissimum cDNA, mRNA sequence	1604	1604	0.57	0	0.99	ST
11	UGT84G1	JG062809.1	LUSES1AD_RP_103_L01_15JULY2008_005 LUSES1AD Linum usitatissimum cDNA, mRNA sequence	939	939	0.37	0	0.99	ES
12	UGT88A11	JG063738.1	LUSES3AD-T3-016_K08_11AUG2009_022 LUSES1AD Linum usitatissimum cDNA, mRNA sequence	427	427	0.16	4e-118	0.98	ES
13	UGT90D1	EB712733.1	LuP12033A12R LuP12 Linum usitatissimum cDNA clone LuP12033A12, mRNA sequence	798	798	0.29	0	1	12DAF Bolls
		JG219727.1	LUSST4AD-T3-003_D01_15SEP2009_013 LUSST1AD Linum usitatissimum cDNA, mRNA sequence	422	422	0.15	2e-116	0.99	ST
14	UGT85Q2	JG074426.1	LUSFL1AD-WB-001_K22_07NOV2008_085 LUSFL1AD Linum usitatissimum cDNA, mRNA sequence	713	916	0.25	0	1	FL
		JG032627.1	03-LUSBE1NG-RP-200_A04_30MAR2007_032 LUSBE1NG Linum usitatissimum cDNA, mRNA	695	695	0.24	0	1	BE
		JG080099.1	LUSFL2AD-WB-035_E11_28NOV2008_044 LUSFL1AD Linum usitatissimum cDNA, mRNA sequence	532	532	0.19	9e-150	1	FL
		JG079959.1	LUSFL2AD-WB-033_N08_28NOV2008_020 LUSFL1AD Linum usitatissimum cDNA, mRNA sequence	532	532	0.19	9e-150	1	FL
		JG079943.1	LUSFL2AD-WB-033_K21_28NOV2008_085 LUSFL1AD Linum usitatissimum cDNA, mRNA sequence	532	532	0.19	9e-150	1	FL
		JG075495.1	LUSFL1AD-WB-019_J06_10NOV2008_023 LUSFL1AD Linum usitatissimum cDNA, mRNA sequence	532	532	0.19	9e-150	1	FL
		JG075461.1	LUSFL1AD-WB-018_P10_10NOV2008_033 LUSFL1AD Linum usitatissimum cDNA, mRNA sequence	532	532	0.19	9e-150	1	FL
		JG079111.1	LUSFL2AD-WB-024_E18_27NOV2008_075 LUSFL1AD Linum usitatissimum cDNA, mRNA sequence	532	532	0.19	9e-150	1	FL
		JG074995.1	LUSFL1AD-WB-010_H21_09NOV2008_089 LUSFL1AD Linum usitatissimum cDNA, mRNA sequence	532	532	0.19	9e-150	1	FL
		JG074909.1	LUSFL1AD-WB-008_P10_09NOV2008_033 LUSFL1AD Linum usitatissimum cDNA, mRNA sequence	532	532	0.19	9e-150	1	FL
		JG074494.1	LUSFL1AD-WB-002_L23_07NOV2008_086 LUSFL1AD Linum usitatissimum cDNA, mRNA sequence	532	532	0.19	9e-150	1	FL
		JG077835.1	LUSFL2AD-WB-011_O19_22NOV2008_066 LUSFL1AD Linum usitatissimum cDNA, mRNA sequence	532	532	0.19	9e-150	1	FL
		JG076945.1	LUSFL2AD-WB-003_K23_20NOV2008_086 LUSFL1AD Linum usitatissimum cDNA, mRNA sequence	532	532	0.19	9e-150	1	FL
		JG079374.1	LUSFL2AD-WB-027_A01_27NOV2008_015 LUSFL1AD Linum usitatissimum cDNA, mRNA sequence	527	527	0.19	4e-148	0.99	FL
		JG078383.1	LUSFL2AD-WB-016_O22_22NOV2008_081 LUSFL1AD Linum usitatissimum cDNA, mRNA sequence	508	508	0.18	1e-142	1	FL
		JG075781.1	LUSFL1AD-WB-024_E08_10NOV2008_028 LUSFL1AD Linum usitatissimum cDNA, mRNA sequence	505	505	0.18	2e-141	1	FL
		JG078621.1	LUSFL2AD-WB-019_F13_23NOV2008_059 LUSFL1AD Linum usitatissimum cDNA, mRNA sequence	503	503	0.18	7e-141	0.99	FL
		JG080287.1	LUSFL2AD-WB-037_F09_28NOV2008_043 LUSFL1AD Linum usitatissimum cDNA, mRNA sequence	501	501	0.17	2e-140	1	FL
		JG074849.1	LUSFL1AD-WB-008_B05_09NOV2008_031 LUSFL1AD Linum usitatissimum cDNA, mRNA sequence	499	499	0.18	9e-140	0.98	FL
		JG075421.1	LUSFL1AD-WB-018_F16_10NOV2008_060 LUSFL1AD Linum usitatissimum cDNA, mRNA sequence	466	466	0.16	9e-130	1	FL
		JG060916.1	FLAX-RP-019_B02_13JULY2007_014 LUSST1MD Linum usitatissimum cDNA, mRNA sequence	455	455	0.16	2e-126	1	PS
		EX720198.1	FLAX-RP-019_B02 5', mRNA sequence	455	455	0.16	2e-126	1	ST
		JG079250.1	LUSFL2AD-WB-025_K15_27NOV2008_054 LUSFL1AD Linum usitatissimum cDNA, mRNA sequence	440	440	0.15	5e-122	1	FL
		JG075651.1	LUSFL1AD-WB-022_B19_10NOV2008_080 LUSFL1AD Linum usitatissimum cDNA, mRNA sequence	416	416	0.16	9e-115	0.97	FL
		JG080658.1	LUSFL2AD-WB-040_N05_28NOV2008_019 LUSFL1AD Linum usitatissimum cDNA, mRNA sequence	412	412	0.15	1e-113	0.99	FL
		JG080050.1	LUSFL2AD-WB-034_M04_28NOV2008_004 LUSFL1AD Linum usitatissimum cDNA, mRNA sequence	370	370	0.13	7e-101	0.98	FL
		JG079599.1	LUSFL2AD-WB-028_P11_27NOV2008_034 LUSFL1AD Linum usitatissimum cDNA, mRNA sequence	268	268	0.09	3e-70	1	FL
		JG076144.1	LUSFL1AD-WB-031_D21_12NOV2008_093 LUSFL1AD Linum usitatissimum cDNA, mRNA sequence	206	206	0.07	2e-51	1	FL
		JG075475.1	LUSFL1AD-WB-019_C22_10NOV2008_093 LUSFL1AD Linum usitatissimum cDNA, mRNA sequence	206	206	0.07	2e-51	1	FL
		JG075326.1	LUSFL1AD-WB-016_J13_10NOV2008_055 LUSFL1AD Linum usitatissimum cDNA, mRNA sequence	206	206	0.07	2e-51	1	FL
		JG077407.1	LUSFL2AD-WB-007_N01_21NOV2008_003 LUSFL1AD Linum usitatissimum cDNA, mRNA sequence	206	206	0.07	2e-51	1	FL
		JG075708.1	LUSFL1AD-WB-022_P04_10NOV2008_002 LUSFL1AD Linum usitatissimum cDNA, mRNA sequence	204	204	0.07	8e-51	1	FL
		JG078939.1	LUSFL2AD-WB-022_I22_23NOV2008_087 LUSFL1AD Linum usitatissimum cDNA, mRNA sequence	204	204	0.07	8e-51	1	FL
		JG077089.1	LUSFL2AD-WB-004_P10_21NOV2008_033 LUSFL1AD Linum usitatissimum cDNA, mRNA sequence	204	204	0.07	8e-51	1	FL
		JG075854.1	LUSFL1AD-WB-025_E19_10NOV2008_076 LUSFL1AD Linum usitatissimum cDNA, mRNA sequence	202	202	0.07	3e-50	1	FL
		JG075622.1	LUSFL1AD-WB-021_K13_10NOV2008_053 LUSFL1AD Linum usitatissimum cDNA, mRNA sequence	202	202	0.07	3e-50	1	FL
		JG077692.1	LUSFL2AD-WB-010_G10_22NOV2008_041 LUSFL1AD Linum usitatissimum cDNA, mRNA sequence	202	202	0.07	3e-50	1	FL
		JG080354.1	LUSFL2AD-WB-037_O22_28NOV2008_081 LUSFL1AD Linum usitatissimum cDNA, mRNA sequence	200	200	0.07	1e-49	0.99	FL
		JG078614.1	LUSFL2AD-WB-019_E13_23NOV2008_059 LUSFL1AD Linum usitatissimum cDNA, mRNA sequence	198	198	0.07	4e-49	1	FL
		JG075093.1	LUSFL1AD-WB-012_D04_09NOV2008_014 LUSFL1AD Linum usitatissimum cDNA, mRNA sequence	198	198	0.07	4e-49	0.99	FL
		JG074923.1	LUSFL1AD-WB-009_C21_09NOV2008_093 LUSFL1AD Linum usitatissimum cDNA, mRNA sequence	198	198	0.07	4e-49	1	FL
		JG080160.1	LUSFL2AD-WB-035_N04_28NOV2008_004 LUSFL1AD Linum usitatissimum cDNA, mRNA sequence	196	196	0.07	1e-48	0.99	FL
		JG078972.1	LUSFL2AD-WB-022_P20_23NOV2008_066 LUSFL1AD Linum usitatissimum cDNA, mRNA sequence	195	195	0.07	5e-48	0.99	FL
		JG078971.1	LUSFL2AD-WB-022_P19_23NOV2008_066 LUSFL1AD Linum usitatissimum cDNA, mRNA sequence	189	189	0.07	2e-46	0.99	FL
		JG078602.1	LUSFL2AD-WB-019_C14_23NOV2008_061 LUSFL1AD Linum usitatissimum cDNA, mRNA sequence	185	185	0.07	3e-45	0.97	FL
		JG078835.1	LUSFL2AD-WB-021_K07_23NOV2008_022 LUSFL1AD Linum usitatissimum cDNA, mRNA sequence	178	178	0.06	5e-43	1	FL
		JG074929.1	LUSFL1AD-WB-009_D21_09NOV2008_093 LUSFL1AD Linum usitatissimum cDNA, mRNA sequence	174	174	0.06	6e-42	1	FL
		JG078259.1	LUSFL2AD-WB-015_M14_22NOV2008_051 LUSFL1AD Linum usitatissimum cDNA, mRNA sequence	174	174	0.06	6e-42	1	FL
		JG079402.1	LUSFL2AD-WB-027_C21_27NOV2008_093 LUSFL1AD Linum usitatissimum cDNA, mRNA sequence	167	167	0.06	1e-39	0.98	FL
		JG075578.1	LUSFL1AD-WB-020_M11_10NOV2008_036 LUSFL1AD Linum usitatissimum cDNA, mRNA sequence	165	165	0.05	4e-39	1	FL
		JG078984.1	LUSFL2AD-WB-023_C01_23NOV2008_013 LUSFL1AD Linum usitatissimum cDNA, mRNA sequence	165	165	0.05	4e-39	1	FL
		JG075980.1	LUSFL1AD-WB-027_H23_11NOV2008_090 LUSFL1AD Linum usitatissimum cDNA, mRNA sequence	163	163	0.05	1e-38	1	FL
		JG076203.1	LUSFL1AD-WB-032_H05_12NOV2008_025 LUSFL1AD Linum usitatissimum cDNA, mRNA sequence	159	159	0.05	2e-37	1	FL
		JG080729.1	LUSFL2AD-WB-041_K02_28NOV2008_005 LUSFL1AD Linum usitatissimum cDNA, mRNA sequence	158	158	0.05	6e-37	1	FL
15	UGT94H1	JG251427.1	LUSTC1NG-RP-248_G06_15MAY2007_036 LUSTC1NG Linum usitatissimum cDNA, mRNA sequence	1109	1109	0.52	0	1	TC
		JG280808.1	LUSTE1NG-RP-122_B06_6FEB2006_046 LUSTE1NG Linum usitatissimum cDNA, mRNA sequence	1050	1050	0.5	0	0.99	TE
		JG259100.1	LUSTE1AD-RP-274_K21_20MAY2008_085 LUSTE1AD Linum usitatissimum cDNA, mRNA sequence	854	854	0.41	0	0.99	TE
		JG278867.1	LUSTE1NG-RP-100_B06_05FEB2007_046 LUSTE1NG Linum usitatissimum cDNA, mRNA sequence	702	702	0.33	0	1	TE
		JG019188.1	03-LUSBE1NG-RP-018_A10_23OCT2006_080 LUSBE1NG Linum usitatissimum cDNA,	667	667	0.32	0	0.99	BE
		JG252135.1	LUSTE1AD-RP-252_K20_9MAY2008_070 LUSTE1AD Linum usitatissimum cDNA, mRNA sequence	654	654	0.31	0	1	TE
		JG254862.1	LUSTE1AD-RP-261_B01_12MAY2008_015 LUSTE1AD Linum usitatissimum cDNA, mRNA sequence	466	466	0.22	7e-130	0.99	TE
16	UGT74S1	JG241118.1	LUSTC1NG-RP-125_A07_07MAR2007_063 LUSTC1NG Linum usitatissimum cDNA, mRNA sequence	1197	1197	0.52	0	0.99	TC
		JG101431.1	LUSGC1NG-RP-244_G03_02APR2007_019 LUSGC1NG Linum usitatissimum cDNA, mRNA sequence	1170	1170	0.5	0	0.99	GC
		JG242909.1	LUSTC1NG-RP-146_F05_11MAR2007_037 LUSTC1NG Linum usitatissimum cDNA, mRNA sequence	1133	1133	0.48	0	1	TC
		JG245578.1	LUSTC1NG-RP-179_A11_15MAR2007_095 LUSTC1NG Linum usitatissimum cDNA, mRNA sequence	1101	1101	0.47	0	1	TC
		JG249441.1	LUSTC1NG-RP-225_B11_14MAY2007_093 LUSTC1NG Linum usitatissimum cDNA, mRNA sequence	1094	1094	0.47	0	0.99	TC
		JG238169.1	LUSTC1NG-RP-089_C02_05MAR2007_012 LUSTC1NG Linum usitatissimum cDNA, mRNA sequence	1081	1081	0.47	0	0.99	TC
		JG251035.1	LUSTC1NG-RP-244_B04_15MAY2007_030 LUSTC1NG Linum usitatissimum cDNA, mRNA sequence	994	994	0.42	0	1	TC
		JG245815.1	LUSTC1NG-RP-181_H06_15MAR2007_034 LUSTC1NG Linum usitatissimum cDNA, mRNA sequence	987	987	0.42	0	0.99	TC
		JG244877.1	LUSTC1NG-RP-170_G12_12MAR2007_084 LUSTC1NG Linum usitatissimum cDNA, mRNA sequence	987	987	0.42	0	0.99	TC
		JG092537.1	LUSGC1NG-RP-141_B05_30JAN2007_045 LUSGC1NG Linum usitatissimum cDNA, mRNA sequence	987	987	0.42	0	0.99	GC
		JG243936.1	LUSTC1NG-RP-159_F08_12MAR2007_054 LUSTC1NG Linum usitatissimum cDNA, mRNA sequence	987	987	0.42	0	0.99	TC
		JG249181.1	LUSTC1NG-RP-222_B04_14MAY2007_030 LUSTC1NG Linum usitatissimum cDNA, mRNA sequence	977	977	0.42	0	0.99	TC
		JG250298.1	LUSTC1NG-RP-235_D01_15MAY2007_009 LUSTC1NG Linum usitatissimum cDNA, mRNA sequence	977	977	0.42	0	0.99	TC
		JG231277.1	LUSTC1NG-RP-007_G12_26FEB2007_084 LUSTC1NG Linum usitatissimum cDNA, mRNA sequence	974	974	0.42	0	0.99	TC
		JG249901.1	LUSTC1NG-RP-230_G02_14MAY2007_004 LUSTC1NG Linum usitatissimum cDNA, mRNA sequence	974	974	0.42	0	0.99	TC
		JG237043.1	LUSTC1NG-RP-075_E09_05MAR2007_071 LUSTC1NG Linum usitatissimum cDNA, mRNA sequence	972	972	0.42	0	0.99	TC
		JG231350.1	LUSTC1NG-RP-008_F12_26FEB2007_086 LUSTC1NG Linum usitatissimum cDNA, mRNA sequence	972	972	0.42	0	0.99	TC
		JG250419.1	LUSTC1NG-RP-236_G01_15MAY2007_003 LUSTC1NG Linum usitatissimum cDNA, mRNA sequence	968	968	0.42	0	0.99	TC
		JG236744.1	LUSTC1NG-RP-071_H08_05MAR2007_050 LUSTC1NG Linum usitatissimum cDNA, mRNA sequence	965	965	0.42	0	0.99	TC
		JG248935.1	LUSTC1NG-RP-219_D02_14MAY2007_010 LUSTC1NG Linum usitatissimum cDNA, mRNA sequence	955	955	0.41	0	0.99	TC
		JG237950.1	LUSTC1NG-RP-086_F05_05MAR2007_037 LUSTC1NG Linum usitatissimum cDNA, mRNA sequence	955	955	0.41	0	0.99	TC
		JG241247.1	LUSTC1NG-RP-126_E10_07MAR2007_072 LUSTC1NG Linum usitatissimum cDNA, mRNA sequence	950	950	0.41	0	0.99	TC
		JG248142.1	LUSTC1NG-RP-209_F09_13MAY2007_069 LUSTC1NG Linum usitatissimum cDNA, mRNA sequence	928	928	0.4	0	0.99	TC
		JG241861.1	LUSTC1NG-RP-133_H11_07MAR2007_081 LUSTC1NG Linum usitatissimum cDNA, mRNA sequence	922	922	0.39	0	0.99	TC
		JG234125.1	LUSTC1NG-RP-041_D05_27FEB2007_041 LUSTC1NG Linum usitatissimum cDNA, mRNA sequence	894	894	0.38	0	0.99	TC
		JG096921.1	LUSGC1NG-RP-192_E11_01FEB2007_087 LUSGC1NG Linum usitatissimum cDNA, mRNA sequence	795	795	0.34	0	0.99	GC
		JG233697.1	LUSTC1NG-RP-036-1_C06_06MAR2007_044 LUSTC1NG Linum usitatissimum cDNA, mRNA sequence	743	743	0.33	0	0.98	TC
		JG096823.1	LUSGC1NG-RP-191_D02_31JAN2007_010 LUSGC1NG Linum usitatissimum cDNA, mRNA sequence	664	664	0.29	0	0.99	GC
		JG236956.1	LUSTC1NG-RP-074_E01_05MAR2007_007 LUSTC1NG Linum usitatissimum cDNA, mRNA sequence	558	558	0.24	1e-157	0.99	TC
		JG081592.1	LUSGC1NG-RP-011_B02_06JAN2007_014 LUSGC1NG Linum usitatissimum cDNA, mRNA sequence	556	556	0.24	4e-157	0.99	GC
		JG092939.1	LUSGC1NG-RP-145_H06_30JAN2007_034 LUSGC1NG Linum usitatissimum cDNA, mRNA sequence	209	209	0.1	1e-52	0.95	GC
17	UGT89B3	JG250164.1	LUSTC1NG-RP-233_G08_15MAY2007_052 LUSTC1NG Linum usitatissimum cDNA, mRNA sequence	979	979	0.37	0	0.99	TC
		JG235324.1	LUSTC1NG-RP-055_E01_27FEB2007_007 LUSTC1NG Linum usitatissimum cDNA, mRNA sequence	673	673	0.25	0	1	TC
18	UGT74T1	JG112740.1	LUSGE1NG-RP-131_D10_09MAR2007_074 LUSGE1NG Linum usitatissimum cDNA, mRNA sequence	1035	1035	0.39	0	0.99	GE
		JG168268.1	LUSHE1NG-UP-007_F08_12SEPT2006_054 LUSHE1NG Linum usitatissimum cDNA, mRNA sequence	311	311	0.11	4e-83	1	HE
19	UGT72M2	JG083449.1	LUSGC1NG-RP-033_B04_19JAN2007_030 LUSGC1NG Linum usitatissimum cDNA, mRNA sequence	1242	1242	0.45	0	1	GC
		JG100714.1	LUSGC1NG-RP-236_D01_02APR2007_009 LUSGC1NG Linum usitatissimum cDNA, mRNA sequence	645	645	0.23	0	1	GC
20	UGT712B1	GW868162.1	61B04 Flax fiber enriched Lambda ZapII Library Linum usitatissimum cDNA 3', mRNA sequence	1360	1360	0.54	0	0.98	Fiber tissues
		CA483235.1	LuP12007E05R LuP12 Linum usitatissimum cDNA clone LuP12007E05R, mRNA sequence	1155	1155	0.43	0	0.99	12DAF Bolls
		JG218570.1	LUSST1AD-RP-001_F02_16JULY2008_006 LUSST1AD Linum usitatissimum cDNA, mRNA sequence	1098	1098	0.52	0	0.92	ST
		JG234865.1	LUSTC1NG-RP-050_B06_27FEB2007_046 LUSTC1NG Linum usitatissimum cDNA, mRNA sequence	1013	1013	0.38	0	0.99	TC
		JG251608.1	LUSTC1NG-RP-250_H06_15MAY2007_034 LUSTC1NG Linum usitatissimum cDNA, mRNA sequence	926	926	0.36	0	0.98	TC
21	UGT85R2	JG076164.1	LUSFL1AD-WB-031_L02_12NOV2008_005 LUSFL1AD Linum usitatissimum cDNA, mRNA sequence	1376	1376	0.53	0	0.99	FL
		JG210740.1	LUSME1NG-UP-006_B02_06SEPT2006_014 LUSME1NG Linum usitatissimum cDNA, mRNA sequence	521	521	0.2	2e-146	1	ME
		EB710836.1	LuP12028D10F LuP12 Linum usitatissimum cDNA clone LuP12028D10, mRNA sequence	405	405	0.15	2e-111	0.99	12DAF Bolls
22	UGT72R1	JG213568.1	LUSPS1AD_RP_103_E19_11AUG2008_076 LUSPS1AD Linum usitatissimum cDNA, mRNA sequence	1491	1491	0.53	0	1	PS
		EB713365.1	LuP12021B11R LuP12 Linum usitatissimum cDNA clone LuP12021B11, mRNA sequence	780	780	0.28	0	1	12DAF Bolls
		EB712900.1	LuP12025E07R LuP12 Linum usitatissimum cDNA clone LuP12025E07, mRNA sequence	592	592	0.28	1e-167	0.91	12DAF Bolls
		JG231640.1	LUSTC1NG-RP-012_B04_26FEB2007_030 LUSTC1NG Linum usitatissimum cDNA, mRNA sequence	335	335	0.12	3e-90	0.99	TC
23	UGT85Q1	EH791693.1	LU01UID.4149 stem phloem (bast) fiber enriched cDNA clone FLAXSSP2_RP_002_H10, mRNA	1775	1775	0.79	0	0.94	Fiber tissues
		JG062204.1	FLAXSSP2_RP_002_H10_10JUN2005_066 LUSST1MD Linum usitatissimum cDNA, mRNA sequence	1507	1507	0.55	0	0.99	PS
		JG061677.1	FLAXSQ22_RP_002_G03_30NOV2007_019 LUSST1MD Linum usitatissimum cDNA, mRNA sequence	1411	1411	0.53	0	0.99	PS
		JG061651.1	FLAXSQ22_RP_002_C03_30NOV2007_027 LUSST1MD Linum usitatissimum cDNA, mRNA sequence	1138	1138	0.42	0	0.99	PS
		JG088896.1	LUSGC1NG-RP-097_E10_25JAN2007_072 LUSGC1NG Linum usitatissimum cDNA, mRNA sequence	966	966	0.35	0	0.99	GC
		JG086157.1	LUSGC1NG-RP-065_G09_24JAN2007_067 LUSGC1NG Linum usitatissimum cDNA, mRNA sequence	811	811	0.3	0	0.99	GC
		JG061942.1	FLAXSQ27_RP_007_C05_30NOV2007_043 LUSST1MD Linum usitatissimum cDNA, mRNA sequence	793	793	0.29	0	1	PS
		GW865627.1	33C11 Flax fiber enriched Lambda ZapII Library Linum usitatissimum cDNA 3', mRNA sequence	774	774	0.28	0	1	Fiber tissues
		JG218011.1	LUSPS1AD_RP_118_E20_19AUG2008_076 LUSPS1AD Linum usitatissimum cDNA, mRNA sequence	767	767	0.28	0	0.99	PS
		JG218318.1	LUSPS1AD_RP_119_E20_19AUG2008_076 LUSPS1AD Linum usitatissimum cDNA, mRNA sequence	761	761	0.28	0	0.99	PS
		JG061912.1	FLAXSQ26_RP_006_H07_30NOV2007_049 LUSST1MD Linum usitatissimum cDNA, mRNA sequence	457	457	0.16	5e-127	1	PS
		JG098509.1	LUSGC1NG-RP-211_A09_02APR2007_079 LUSGC1NG Linum usitatissimum cDNA, mRNA sequence	318	318	0.11	3e-85	1	GC
		JG061831.1	FLAXSQ25_RP_005_A01_30NOV2007_015 LUSST1MD Linum usitatissimum cDNA, mRNA sequence	150	150	0.05	1e-34	1	PS
		JG098707.1	LUSGC1NG-RP-213_C10_02APR2007_076 LUSGC1NG Linum usitatissimum cDNA, mRNA sequence	62.1	62.1	0.02	5e-08	1	GC
24	UGT85A22	GW865189.1	28D02 Flax fiber enriched Lambda ZapII Library Linum usitatissimum cDNA 3', mRNA sequence	1589	1589	0.62	0	0.97	Fiber tissues
25	UGT92A3	JG092304.1	LUSGC1NG-RP-137_E02_30JAN2007_008 LUSGC1NG Linum usitatissimum cDNA, mRNA sequence	1046	1046	0.39	0	0.99	GC
		EB712190.1	LuP12020C05R LuP12 Linum usitatissimum cDNA clone LuP12020C05, mRNA sequence	798	798	0.3	0	0.99	12DAF Bolls
		JG248133.1	LUSTC1NG-RP-209_E11_13MAY2007_087 LUSTC1NG Linum usitatissimum cDNA, mRNA sequence	726	726	0.27	0	0.99	TC
		EB714171.1	LuP12018B01R LuP12 Linum usitatissimum cDNA clone LuP12018B01, mRNA sequence	660	660	0.24	0	0.99	12DAF Bolls
		JG079565.1	LUSFL2AD-WB-028_I24_27NOV2008_088 LUSFL1AD Linum usitatissimum cDNA, mRNA sequence	516	516	0.19	8e-145	0.99	FL
		JG091703.1	LUSGC1NG-RP-130_F07_30JAN2007_053 LUSGC1NG Linum usitatissimum cDNA, mRNA sequence	324	324	0.11	5e-87	1	GC
26	UGT87G1	EH791512.1	LU01UID.3133 stem phloem (bast) fiber enriched library LU01 FLAXSEQ_RP_006_A11, Mrna	1962	1962	0.83	0	0.97	Fiber tissues
		JG167627.1	LUSHE1NG-RP-266_E06_19NOV2007_040 LUSHE1NG Linum usitatissimum cDNA, mRNA sequence	641	641	0.31	0	0.92	HE
		GW865963.1	37A05 Flax fiber enriched Lambda ZapII Library Linum usitatissimum cDNA 3', mRNA sequence	150	150	0.07	9e-35	0.93	Fiber tissues
27	UGT97B2	JG242709.1	LUSTC1NG-RP-144_C08_11MAR2007_060 LUSTC1NG Linum usitatissimum cDNA, mRNA sequence	619	619	0.23	6e-176	0.99	TC
28	UGT74S2	JG236388.1	LUSTC1NG-RP-067_F11_05MAR2007_085 LUSTC1NG Linum usitatissimum cDNA, mRNA sequence	521	521	0.21	2e-146	0.99	TC
29	UGT74V1	JG040233.1	03-LUSEN1NG-RP-023_A04_09MAR2007_032 LUSEN1NG Linum usitatissimum cDNA, mRNA	514	514	0.29	3e-144	0.87	EN
30	UGT84G2	JG237270.1	LUSTC1NG-RP-078_C09_05MAR2007_075 LUSTC1NG Linum usitatissimum cDNA, mRNA sequence	996	996	0.38	0	1	TC
		GW865503.1	31G07 Flax fiber enriched Lambda ZapII Library Linum usitatissimum cDNA 3', mRNA sequence	977	977	0.55	0	0.88	Fiber tissues
		CV478128.1	Lu1F1 Flax fiber enriched Lambda ZapII Library Linum usitatissimum cDNA 3', mRNA sequence	734	734	0.46	0	0.87	Fiber tissues
31	UGT87H1	GW865963.1	37A05 Flax fiber enriched Lambda ZapII Library Linum usitatissimum cDNA 3', mRNA sequence	1303	1303	0.52	0	0.99	Fiber tissues
		JG027465.1	03-LUSBE1NG-RP-136_H08_03MAR2007_050 LUSBE1NG Linum usitatissimum cDNA, mRNA	778	778	0.31	0	0.99	BE
		JG076348.1	LUSFL1AD-WB-034_N22_12NOV2008_083 LUSFL1AD Linum usitatissimum cDNA, mRNA sequence	67.6	67.6	0.02	9e-10	1	FL
32	UGT73Z2	JG085781.1	LUSGC1NG-RP-061_D04_24JAN2007_026 LUSGC1NG Linum usitatissimum cDNA, mRNA sequence	710	710	0.26	0	0.99	GC
33	UGT76P1	JG156796.1	LUSHE1NG-RP-138_G03_16FEB2007_019 LUSHE1NG Linum usitatissimum cDNA, mRNA sequence	523	523	0.2	5e-147	1	HE
34	UGT72B16	JG216859.1	LUSPS1AD_RP_113_L08_18AUG2008_022 LUSPS1AD Linum usitatissimum cDNA, mRNA sequence	1345	1345	0.6	0	0.94	PS
		JG216857.1	LUSPS1AD_RP_113_L06_18AUG2008_021 LUSPS1AD Linum usitatissimum cDNA, mRNA sequence	1327	1327	0.59	0	0.94	PS
		JG182383.1	LUSLE4AD-T3-057_D09_16NOV2009_045 LUSLE1AD Linum usitatissimum cDNA, mRNA sequence	1177	1177	0.44	0	0.99	LE
		JG181466.1	LUSLE4AD-T3-052_P21_13NOV2009_081 LUSLE1AD Linum usitatissimum cDNA, mRNA sequence	1153	1153	0.43	0	0.99	LE
		JG178968.1	LUSLE4AD-T3-036_A03_19OCT2009_016 LUSLE1AD Linum usitatissimum cDNA, mRNA sequence	1094	1094	0.52	0	0.92	LE
		JG230108.1	LUSST4AD-T3-059_I04_15SEP2009_008 LUSST1AD Linum usitatissimum cDNA, mRNA sequence	1094	1094	0.52	0	0.92	ST
		JG176731.1	LUSLE4AD-T3-026_F17_05OCT2009_075 LUSLE1AD Linum usitatissimum cDNA, mRNA sequence	1092	1092	0.52	0	0.92	LE
		JG182591.1	LUSLE4AD-T3-058_D07_13NOV2009_030 LUSLE1AD Linum usitatissimum cDNA, mRNA sequence	1088	1088	0.52	0	0.92	LE
		JG222158.1	LUSST4AD-T3-016_L01_15SEP2009_005 LUSST1AD Linum usitatissimum cDNA, mRNA sequence	1088	1088	0.52	0	0.92	ST
		JG227763.1	LUSST4AD-T3-047_E24_15SEP2009_092 LUSST1AD Linum usitatissimum cDNA, mRNA sequence	1083	1083	0.52	0	0.92	ST
		JG227636.1	LUSST4AD-T3-046_J23_15SEP2009_088 LUSST1AD Linum usitatissimum cDNA, mRNA sequence	1083	1083	0.52	0	0.92	ST
		JG226183.1	LUSST4AD-T3-038_N01_15SEP2009_003 LUSST1AD Linum usitatissimum cDNA, mRNA sequence	1083	1083	0.52	0	0.92	ST
		JG219881.1	LUSST4AD-T3-004_A13_15SEP2009_063 LUSST1AD Linum usitatissimum cDNA, mRNA sequence	1081	1081	0.52	0	0.92	ST
		JG227146.1	LUSST4AD-T3-044_B04_15SEP2009_016 LUSST1AD Linum usitatissimum cDNA, mRNA sequence	1066	1066	0.51	0	0.92	ST
		GW867377.1	52E04 Flax fiber enriched Lambda ZapII Library Linum usitatissimum cDNA 3', mRNA sequence	667	667	0.33	0	0.91	Fiber tissues
		JG228066.1	LUSST4AD-T3-048_O13_15SEP2009_049 LUSST1AD Linum usitatissimum cDNA, mRNA sequence	124	124	0.06	6e-27	0.92	ST
35	UGT86A6	GW864202.1	14D07 Flax fiber enriched Lambda ZapII Library Linum usitatissimum cDNA 3', mRNA sequence	1724	1724	0.66	0	0.98	Fiber tissues
		JG227675.1	LUSST4AD-T3-046_O01_15SEP2009_001 LUSST1AD Linum usitatissimum cDNA, mRNA sequence	1321	1321	0.48	0	1	ST
		JG226031.1	LUSST4AD-T3-038_B09_15SEP2009_047 LUSST1AD Linum usitatissimum cDNA, mRNA sequence	911	1435	0.53	0	1	ST
		JG182632.1	LUSLE4AD-T3-058_F14_13NOV2009_059 LUSLE1AD Linum usitatissimum cDNA, mRNA sequence	713	1235	0.45	0	1	LE
		JG126126.1	LUSGE1NG-RP-314_G10_28NOV2007_068 LUSGE1NG Linum usitatissimum cDNA, mRNA sequence	318	318	0.11	3e-85	0.99	GE
36	UGT709D1	JG078847.1	LUSFL2AD-WB-021_L23_23NOV2008_086 LUSFL1AD Linum usitatissimum cDNA, mRNA sequence	1170	1170	0.43	0	1	FL
		JG224746.1	LUSST4AD-T3-030_M04_24SEP2009_004 LUSST1AD Linum usitatissimum cDNA, mRNA sequence	1146	1146	0.43	0	0.99	ST
37	UGT76M1	JG076197.1	LUSFL1AD-WB-032_E16_12NOV2008_060 LUSFL1AD Linum usitatissimum cDNA, mRNA sequence	614	614	0.3	3e-174	0.93	FL
38	UGT85Q3	JG173605.1	LUSLE4AD-T3-013_B11_30SEP2009_048 LUSLE1AD Linum usitatissimum cDNA, mRNA sequence	531	531	0.2	3e-149	0.98	LE
39	UGT86A8	GW864202.1	14D07 Flax fiber enriched Lambda ZapII Library Linum usitatissimum cDNA 3', mRNA sequence	693	693	0.64	0	0.79	Fiber tissues
		JG227675.1	LUSST4AD-T3-046_O01_15SEP2009_001 LUSST1AD Linum usitatissimum cDNA, mRNA sequence	531	531	0.48	3e-149	0.8	ST
40	UGT79A3	JG098632.1	LUSGC1NG-RP-212_D12_02APR2007_090 LUSGC1NG Linum usitatissimum cDNA, mRNA sequence	904	904	0.35	0	0.99	GC
		JG041027.1	03-LUSEN1NG-RP-032_B02_09MAR2007_014 LUSEN1NG Linum usitatissimum cDNA, mRNA	778	778	0.29	0	1	EN
		JG030089.1	03-LUSBE1NG-RP-169_B09_04MAR2007_077 LUSBE1NG Linum usitatissimum cDNA, mRNA	628	628	0.24	1e-178	0.99	BE
41	UGT712B5	JG218570.1	LUSST1AD-RP-001_F02_16JULY2008_006 LUSST1AD Linum usitatissimum cDNA, mRNA sequence	1375	1375	0.53	0	0.98	ST
		GW868162.1	61B04 Flax fiber enriched Lambda ZapII Library Linum usitatissimum cDNA 3', mRNA sequence	1074	1074	0.53	0	0.91	Fiber tissues
		GW866998.1	48D03 Flax fiber enriched Lambda ZapII Library Linum usitatissimum cDNA 3', mRNA sequence	839	1551	0.6	0	0.98	Fiber tissues
		JG234865.1	LUSTC1NG-RP-050_B06_27FEB2007_046 LUSTC1NG Linum usitatissimum cDNA, mRNA sequence	787	787	0.39	0	0.92	TC
		JG251608.1	LUSTC1NG-RP-250_H06_15MAY2007_034 LUSTC1NG Linum usitatissimum cDNA, mRNA sequence	701	701	0.36	0	0.9	TC
42	UGT85A25	JG066459.1	LUSES4AD-T3-015_K23_15SEP2009_086 LUSES1AD Linum usitatissimum cDNA, mRNA sequence	1694	1694	0.61	0	0.99	ES
		JG070130.1	LUSES4AD-T3-036_J08_15SEP2009_024 LUSES1AD Linum usitatissimum cDNA, mRNA sequence	1476	1476	0.53	0	0.99	ES
		JG066972.1	LUSES4AD-T3-018_J06_15SEP2009_023 LUSES1AD Linum usitatissimum cDNA, mRNA sequence	861	861	0.31	0	0.99	ES
		JG175536.1	LUSLE4AD-T3-021_C18_05OCT2009_077 LUSLE1AD Linum usitatissimum cDNA, mRNA sequence	267	267	0.09	1e-69	0.99	LE
43	UGT79B18	JG140008.1	LUSHE1AD-RP-296_M16_6JUNE2008_052 LUSHE1AD Linum usitatissimum cDNA, mRNA sequence	870	870	0.32	0	1	HE
44	UGT79B19	JG140008.1	LUSHE1AD-RP-296_M16_6JUNE2008_052 LUSHE1AD Linum usitatissimum cDNA, mRNA sequence	678	678	0.32	0	0.93	HE
45	UGT73U1
46	UGT73S1	GW865164.1	28A11 Flax fiber enriched Lambda ZapII Library Linum usitatissimum cDNA 3', mRNA sequence	1426	1426	0.57	0	0.99	Fiber tissues
		GW863983.1	12A01 Flax fiber enriched Lambda ZapII Library Linum usitatissimum cDNA 3', mRNA sequence	1175	1175	0.48	0	0.98	Fiber tissues
		GW866426.1	42A04 Flax fiber enriched Lambda ZapII Library Linum usitatissimum cDNA 3', mRNA sequence	804	804	0.31	0	1	Fiber tissues
47	UGT92A4	JG092304.1	LUSGC1NG-RP-137_E02_30JAN2007_008 LUSGC1NG Linum usitatissimum cDNA, mRNA sequence	782	782	0.39	0	0.91	GC
		EB712190.1	LuP12020C05R LuP12 Linum usitatissimum cDNA clone LuP12020C05, mRNA sequence	568	568	0.29	2e-160	0.9	12DAF Bolls
		JG248133.1	LUSTC1NG-RP-209_E11_13MAY2007_087 LUSTC1NG Linum usitatissimum cDNA, mRNA sequence	562	562	0.27	1e-158	0.92	TC
		EB714171.1	LuP12018B01R LuP12 Linum usitatissimum cDNA clone LuP12018B01, mRNA sequence	501	501	0.24	2e-140	0.92	12DAF Bolls
		JG079565.1	LUSFL2AD-WB-028_I24_27NOV2008_088 LUSFL1AD Linum usitatissimum cDNA, mRNA sequence	374	374	0.19	5e-102	0.9	FL
		JG091703.1	LUSGC1NG-RP-130_F07_30JAN2007_053 LUSGC1NG Linum usitatissimum cDNA, mRNA sequence	220	220	0.11	7e-56	0.89	GC
48	UGT92G2	JG044259.1	03-LUSEN1NG-RP-069_A04_10MAR2007_032 LUSEN1NG Linum usitatissimum cDNA, mRNA	442	442	0.15	2e-122	0.99	EN
49	UGT74B3
50	UGT90A10
51	UGT73W1
52	UGT89D4
53	UGT89B4	JG250164.1	LUSTC1NG-RP-233_G08_15MAY2007_052 LUSTC1NG Linum usitatissimum cDNA, mRNA sequence	787	787	0.37	0	0.93	TC
		JG235324.1	LUSTC1NG-RP-055_E01_27FEB2007_007 LUSTC1NG Linum usitatissimum cDNA, mRNA sequence	542	542	0.25	1e-152	0.93	TC
54	UGT74S3
55	UGT91J2	JG070049.1	LUSES4AD-T3-036_A22_15SEP2009_095 LUSES1AD Linum usitatissimum cDNA, mRNA sequence	1064	1064	0.41	0	1	ES
		JG067638.1	LUSES4AD-T3-022_G06_15SEP2009_025 LUSES1AD Linum usitatissimum cDNA, mRNA sequence	1064	1064	0.41	0	1	ES
		JG182314.1	LUSLE4AD-T3-056_N14_16NOV2009_051 LUSLE1AD Linum usitatissimum cDNA, mRNA sequence	1064	1064	0.41	0	1	LE
		JG064894.1	LUSES4AD-T3-006_P07_14SEPT2009_018 LUSES1AD Linum usitatissimum cDNA, mRNA sequence	1059	1059	0.41	0	0.99	ES
		JG071097.1	LUSES4AD-T3-042_E17_15SEP2009_075 LUSES1AD Linum usitatissimum cDNA, mRNA sequence	833	833	0.41	0	0.93	ES
56	UGT91J3
57	UGT73X1
58	UGT73X3
59	UGT82A2	JG064201.1	LUSES4AD-T3-002_N06_10SEPT2009_019 LUSES1AD Linum usitatissimum cDNA, mRNA sequence	472	472	0.18	2e-131	0.99	ES
60	UGT71A24
61	UGT71A25
62	UGT71P1
63	UGT71Q1	GW864203.1	14D08 Flax fiber enriched Lambda ZapII Library Linum usitatissimum cDNA 3', mRNA sequence	1679	1679	0.66	0	0.96	Fiber tissues
64	UGT71Q2	GW864203.1	14D08 Flax fiber enriched Lambda ZapII Library Linum usitatissimum cDNA 3', mRNA sequence	896	896	0.62	0	0.84	Fiber tissues
65	UGT71R1
66	UGT72T1
67	UGT72T2
68	UGT72R2	JG213568.1	LUSPS1AD_RP_103_E19_11AUG2008_076 LUSPS1AD Linum usitatissimum cDNA, mRNA sequence	1066	1066	0.51	0	0.9	PS
		EB712900.1	LuP12025E07R LuP12 Linum usitatissimum cDNA clone LuP12025E07, mRNA sequence	787	787	0.28	0	1	12DAF Bolls
		EB713365.1	LuP12021B11R LuP12 Linum usitatissimum cDNA clone LuP12021B11, mRNA sequence	586	586	0.27	7e-166	0.91	12DAF Bolls
		JG231640.1	LUSTC1NG-RP-012_B04_26FEB2007_030 LUSTC1NG Linum usitatissimum cDNA, mRNA sequence	265	265	0.11	3e-69	0.93	TC
69	UGT72S1
70	UGT72N2	JG061836.1	FLAXSQ25_RP_005_B03_30NOV2007_029 LUSST1MD Linum usitatissimum cDNA, mRNA sequence	673	673	0.3	0	0.93	PS
		JG085693.1	LUSGC1NG-RP-060_C10_24JAN2007_076 LUSGC1NG Linum usitatissimum cDNA, mRNA sequence	335	335	0.15	3e-90	0.93	GC
		JG101729.1	LUSGC1NG-RP-248_B03_28APR2007_029 LUSGC1NG Linum usitatissimum cDNA, mRNA sequence	307	307	0.14	6e-82	0.92	GC
71	UGT72M3	CA482873.1	LuP12002A10R LuP12 Linum usitatissimum cDNA clone LuP12002A10R, mRNA sequence	939	939	0.45	0	0.92	12DAF Bolls
		JG181395.1	LUSLE4AD-T3-052_L04_13NOV2009_006 LUSLE1AD Linum usitatissimum cDNA, mRNA sequence	861	861	0.39	0	0.93	LE
		EB712506.1	LuP12014C08R LuP12 Linum usitatissimum cDNA clone LuP12014C08, mRNA sequence	630	630	0.33	3e-179	0.9	12DAF Bolls
		EB714096.1	LuP12026F02R LuP12 Linum usitatissimum cDNA clone LuP12026F02, mRNA sequence	595	595	0.22	1e-168	1	12DAF Bolls
		JG083449.1	LUSGC1NG-RP-033_B04_19JAN2007_030 LUSGC1NG Linum usitatissimum cDNA, mRNA sequence	580	580	0.46	3e-164	0.82	GC
		CA482241.1	LuP12002A10F LuP12 Linum usitatissimum cDNA clone LuP12002A10F, mRNA sequence	496	496	0.24	1e-138	0.91	12DAF Bolls
		JG100714.1	LUSGC1NG-RP-236_D01_02APR2007_009 LUSGC1NG Linum usitatissimum cDNA, mRNA sequence	353	353	0.23	7e-96	0.85	GC
72	UGT72Q1	JG192945.1	LUSME1NG-RP-041_F09_21FEB2007_069 LUSME1NG Linum usitatissimum cDNA, mRNA sequence	431	431	0.16	3e-119	0.99	ME
		JG200039.1	LUSME1NG-RP-120_C03_15MAR2007_027 LUSME1NG Linum usitatissimum cDNA, mRNA sequence	377	377	0.15	4e-103	0.98	ME
		JG231640.1	LUSTC1NG-RP-012_B04_26FEB2007_030 LUSTC1NG Linum usitatissimum cDNA, mRNA sequence	99	99	0.07	4e-19	0.84	TC
73	UGT73B12
74	UGT73B13
75	UGT85A26	GW864856.1	21F08 Flax fiber enriched Lambda ZapII Library Linum usitatissimum cDNA 3', mRNA sequence	1234	1234	0.62	0	0.92	Fiber tissues
		GW865396.1	30F04 Flax fiber enriched Lambda ZapII Library Linum usitatissimum cDNA 3', mRNA sequence	806	806	0.41	0	0.91	Fiber tissues
76	UGT85A27	GW864856.1	21F08 Flax fiber enriched Lambda ZapII Library Linum usitatissimum cDNA 3', mRNA sequence	531	531	0.53	3e-149	0.79	Fiber tissues
		GW865396.1	30F04 Flax fiber enriched Lambda ZapII Library Linum usitatissimum cDNA 3', mRNA sequence	392	392	0.32	1e-107	0.81	Fiber tissues
77	UGT85R1
78	UGT712B2
79	UGT73Y1
80	UGT94K1	JG251427.1	LUSTC1NG-RP-248_G06_15MAY2007_036 LUSTC1NG Linum usitatissimum cDNA, mRNA sequence	165	165	0.17	3e-39	0.79	TC
		JG280808.1	LUSTE1NG-RP-122_B06_6FEB2006_046 LUSTE1NG Linum usitatissimum cDNA, mRNA sequence	165	165	0.17	3e-39	0.79	TE
		JG259100.1	LUSTE1AD-RP-274_K21_20MAY2008_085 LUSTE1AD Linum usitatissimum cDNA, mRNA sequence	165	165	0.17	3e-39	0.79	TE
		JG278867.1	LUSTE1NG-RP-100_B06_05FEB2007_046 LUSTE1NG Linum usitatissimum cDNA, mRNA sequence	145	145	0.13	5e-33	0.8	TE
		JG019188.1	03-LUSBE1NG-RP-018_A10_23OCT2006_080 LUSBE1NG Linum usitatissimum cDNA, mRNA	128	128	0.11	5e-28	0.81	BE
		JG252135.1	LUSTE1AD-RP-252_K20_9MAY2008_070 LUSTE1AD Linum usitatissimum cDNA, mRNA sequence	128	128	0.11	5e-28	0.81	TE
		JG217238.1	LUSPS1AD_RP_114_N24_18AUG2008_084 LUSPS1AD Linum usitatissimum cDNA, mRNA sequence	111	111	0.1	5e-23	0.8	PS
81	UGT73Z4
82	UGT85R4
83	UGT73W3
84	UGT712B6
85	UGT73Z5
86	UGT73W4
87	UGT73Z3	JG085781.1	LUSGC1NG-RP-061_D04_24JAN2007_026 LUSGC1NG Linum usitatissimum cDNA, mRNA sequence	542	542	0.26	1e-152	0.91	GC
88	UGT712B7
89	UGT85R3
90	UGT73X2
91	UGT74S4	JG250138.1	LUSTC1NG-RP-233_E04_15MAY2007_024 LUSTC1NG Linum usitatissimum cDNA, mRNA sequence	65.8	65.8	0.02	3e-09	1	TC
92	UGT85R5
93	UGT712B4	GW868162.1	61B04 Flax fiber enriched Lambda ZapII Library Linum usitatissimum cDNA 3', mRNA sequence	760	760	0.52	0	0.85	Fiber tissues
		JG218570.1	LUSST1AD-RP-001_F02_16JULY2008_006 LUSST1AD Linum usitatissimum cDNA, mRNA sequence	708	708	0.51	0	0.84	ST
		CA483235.1	LuP12007E05R LuP12 Linum usitatissimum cDNA clone LuP12007E05R, mRNA sequence	523	523	0.43	5e-147	0.82	12DAF Bolls
		GW866998.1	48D03 Flax fiber enriched Lambda ZapII Library Linum usitatissimum cDNA 3', mRNA sequence	477	901	0.61	4e-133	0.85	Fiber tissues
94	UGT89E1
95	UGT712B3	GW868162.1	61B04 Flax fiber enriched Lambda ZapII Library Linum usitatissimum cDNA 3', mRNA sequence	743	743	0.52	0	0.85	Fiber tissues
		JG234865.1	LUSTC1NG-RP-050_B06_27FEB2007_046 LUSTC1NG Linum usitatissimum cDNA, mRNA sequence	477	477	0.36	4e-133	0.84	TC
		JG251608.1	LUSTC1NG-RP-250_H06_15MAY2007_034 LUSTC1NG Linum usitatissimum cDNA, mRNA sequence	405	405	0.33	2e-111	0.82	TC
		GW866998.1	48D03 Flax fiber enriched Lambda ZapII Library Linum usitatissimum cDNA 3', mRNA sequence	355	355	0.31	2e-96	0.81	Fiber tissues
96	UGT74S5	JG236388.1	LUSTC1NG-RP-067_F11_05MAR2007_085 LUSTC1NG Linum usitatissimum cDNA, mRNA sequence	106	106	0.18	2e-21	0.76	TC
97	UGT76N2
98	UGT73Z1	JG085781.1	LUSGC1NG-RP-061_D04_24JAN2007_026 LUSGC1NG Linum usitatissimum cDNA, mRNA sequence	470	470	0.26	7e-131	0.88	GC
99	UGT75N4	JG087267.1	LUSGC1NG-RP-078_F03_24JAN2007_021 LUSGC1NG Linum usitatissimum cDNA, mRNA sequence	167	167	0.07	9e-40	0.94	GC
100	UGT74T2
101	UGT74S6
102	UGT76P2	GW867282.1	51E04 Flax fiber enriched Lambda ZapII Library Linum usitatissimum cDNA 3', mRNA sequence	1271	1453	0.58	0	1	Fiber tissues
		JG201897.1	LUSME1NG-RP-141_A12_16MAR2007_096 LUSME1NG Linum usitatissimum cDNA, mRNA sequence	466	466	0.46	8e-130	0.8	ME
103	UGT712C1
104	UGT73T1
105	UGT73X4	JG077394.1	LUSFL2AD-WB-007_L03_21NOV2008_006 LUSFL1AD Linum usitatissimum cDNA, mRNA sequence	420	420	0.15	7e-116	0.99	FL
106	UGT86A9	GW864202.1	14D07 Flax fiber enriched Lambda ZapII Library Linum usitatissimum cDNA 3', mRNA sequence	612	612	0.66	1e-173	0.78	Fiber tissues
		JG227675.1	LUSST4AD-T3-046_O01_15SEP2009_001 LUSST1AD Linum usitatissimum cDNA, mRNA sequence	455	455	0.48	2e-126	0.78	ST
		JG226031.1	LUSST4AD-T3-038_B09_15SEP2009_047 LUSST1AD Linum usitatissimum cDNA, mRNA sequence	270	270	0.18	7e-71	0.84	ST
		JG182632.1	LUSLE4AD-T3-058_F14_13NOV2009_059 LUSLE1AD Linum usitatissimum cDNA, mRNA sequence	270	270	0.18	7e-71	0.84	LE
107	UGT89E2
108	UGT86A10
109	UGT85K6
110	UGT86A7	GW864202.1	14D07 Flax fiber enriched Lambda ZapII Library Linum usitatissimum cDNA 3', mRNA sequence	1040	1040	0.66	0	0.85	Fiber tissues
		JG227675.1	LUSST4AD-T3-046_O01_15SEP2009_001 LUSST1AD Linum usitatissimum cDNA, mRNA sequence	806	806	0.49	0	0.87	ST
		JG226031.1	LUSST4AD-T3-038_B09_15SEP2009_047 LUSST1AD Linum usitatissimum cDNA, mRNA sequence	468	853	0.53	2e-130	0.91	ST
		JG182632.1	LUSLE4AD-T3-058_F14_13NOV2009_059 LUSLE1AD Linum usitatissimum cDNA, mRNA sequence	383	753	0.45	9e-105	0.91	LE
111	UGT74U1	JG269694.1	LUSTE1AD-RP-307_O19_28MAY2008_066 LUSTE1AD Linum usitatissimum cDNA, mRNA sequence	200	200	0.07	9e-50	1	TE
112	UGT73W2
113	UGT85K7	EH791230.1	LU01UID.1403 stem phloem (bast) fiber enriched library LU01 FLAXSQ_RP_014_G09,	1965	1965	0.79	0	0.97	Fiber tissues
		JG215098.1	LUSPS1AD_RP_107_P09_15AUG2008_033 LUSPS1AD Linum usitatissimum cDNA, mRNA sequence	1543	1543	0.58	0	0.99	PS
		JG062144.1	FLAXSQ_RP_014_G09_15AUG2006_067 LUSST1MD Linum usitatissimum cDNA, mRNA sequence	1358	1358	0.5	0	1	PS
		JG252498.1	LUSTE1AD-RP-253_L19_9MAY2008_070 LUSTE1AD Linum usitatissimum cDNA, mRNA sequence	303	303	0.11	7e-81	0.98	TE
114	UGT76N3
115	UGT73V1
116	UGT709E1	GW865189.1	28D02 Flax fiber enriched Lambda ZapII Library Linum usitatissimum cDNA 3', mRNA sequence	86.1	86.1	0.06	3e-15	0.83	Fiber tissues
		JG069774.1	LUSES4AD-T3-034_F18_15SEP2009_075 LUSES1AD Linum usitatissimum cDNA, mRNA sequence	56.5	56.5	0.02	2e-06	0.94	ES
117	UGT97B1
118	UGT76N1
119	UGT75N2	JG226881.1	LUSST4AD-T3-042_H07_15SEP2009_026 LUSST1AD Linum usitatissimum cDNA, mRNA sequence	1147	1147	0.57	0	0.9	ST
120	UGT97B3	JG242709.1	LUSTC1NG-RP-144_C08_11MAR2007_060 LUSTC1NG Linum usitatissimum cDNA, mRNA sequence	484	484	0.22	2e-135	0.93	TC
121	UGT712D1
122	UGT87J1	CA482847.1	LuP12001G05R LuP12 Linum usitatissimum cDNA clone LuP12001G05R, mRNA sequence	431	431	0.38	3e-119	0.81	12DAF Bolls
123	UGT74V2
124	UGT84G3	GW865503.1	31G07 Flax fiber enriched Lambda ZapII Library Linum usitatissimum cDNA 3', mRNA sequence	1339	1339	0.56	0	0.96	Fiber tissues
		CV478128.1	Lu1F1 Flax fiber enriched Lambda ZapII Library Linum usitatissimum cDNA 3', mRNA sequence	1055	1055	0.46	0	0.95	Fiber tissues
		JG237270.1	LUSTC1NG-RP-078_C09_05MAR2007_075 LUSTC1NG Linum usitatissimum cDNA, mRNA sequence	730	730	0.38	0	0.91	TC
		JG062809.1	LUSES1AD_RP_103_L01_15JULY2008_005 LUSES1AD Linum usitatissimum cDNA, mRNA sequence	355	355	0.36	2e-96	0.8	ES
125	UGT94G2	JG217238.1	LUSPS1AD_RP_114_N24_18AUG2008_084 LUSPS1AD Linum usitatissimum cDNA, mRNA sequence	942	942	0.53	0	0.89	PS
126	UGT87J2	CA482847.1	LuP12001G05R LuP12 Linum usitatissimum cDNA clone LuP12001G05R, mRNA sequence	828	828	0.35	0	0.99	12DAF Bolls
127	UGT79B20
128	UGT709E2	JG212754.1	LUSPS1AD_RP-116_N01_19AUG2008_003 LUSPS1AD Linum usitatissimum cDNA, mRNA sequence	298	298	0.11	3e-79	0.98	PS
129	UGT85S1
130	UGT94G3
131	UGT709E3	JG212754.1	LUSPS1AD_RP-116_N01_19AUG2008_003 LUSPS1AD Linum usitatissimum cDNA, mRNA sequence	303	303	0.12	7e-81	0.99	PS
132	UGT91C2
133	UGT94G4
134	UGT78A13	JG236482.1	LUSTC1NG-RP-068_G07_05MAR2007_051 LUSTC1NG Linum usitatissimum cDNA, mRNA sequence	1074	1074	0.41	0	0.99	TC
		JG056162.1	03-LUSEN1NG-RP-206_D09_05JUN2007_073 LUSEN1NG Linum usitatissimum cDNA, mRNA	911	911	0.36	0	0.99	EN
		JG098820.1	LUSGC1NG-RP-214_F11_02APR2007_085 LUSGC1NG Linum usitatissimum cDNA, mRNA sequence	780	780	0.3	0	1	GC
		JG247586.1	LUSTC1NG-RP-203_A01_13MAY2007_015 LUSTC1NG Linum usitatissimum cDNA, mRNA sequence	769	769	0.3	0	0.99	TC
135	UGT75N3	JG087267.1	LUSGC1NG-RP-078_F03_24JAN2007_021 LUSGC1NG Linum usitatissimum cDNA, mRNA sequence	220	220	0.09	6e-56	1	GC
136	UGT79B17	CA482987.1	LuP12003D04R LuP12 Linum usitatissimum cDNA clone LuP12003D04R, mRNA sequence	1118	1118	0.42	0	1	12DAF Bolls
137	UGT79A4	JG098632.1	LUSGC1NG-RP-212_D12_02APR2007_090 LUSGC1NG Linum usitatissimum cDNA, mRNA sequence	737	737	0.41	0	0.93	GC
		JG041027.1	03-LUSEN1NG-RP-032_B02_09MAR2007_014 LUSEN1NG Linum usitatissimum cDNA, mRNA	651	651	0.34	0	0.94	EN
		JG030089.1	03-LUSBE1NG-RP-169_B09_04MAR2007_077 LUSBE1NG Linum usitatissimum cDNA, mRNA	534	534	0.28	2e-150	0.94	BE
	Expressed	85	In NCBI 2,86,894 flax ESTs were reported till April 10, 2011
	Unexpressed	52	Individual LuUGT CDS sequence is BLASTed against Linum usitatissimum EST database at NCBI
	Total	137
	Expressed (%)	62.0438
